# Supplementary material for: Diabetes-related distress and associated factors among adult diabetes mellitus patients attending public hospitals in Gedio zone, southern Ethiopia: Mediation analysis
Source: PLoS One. 2025 Sep 29;20(9):e0331655. doi: 10.1371/journal.pone.0331655 (PMC12478905; doi:10.1371/journal.pone.0331655)
Supplement: S4 Data — (XLSX) [file pone.0331655.s004.xlsx]

## Sheet: Sheet1
Distressmean	Distress cat	Agecat	Marial	Educationstatus	DurationDM	Durationcat	Comp	Typeofcomplication	Hypo	Treatment	Depave	Depcat	FBG	FBGcat	Systolic	Diastoic	Bloodpressure	Weight	Height	Hgt	BMI	Type	Excersise	DuraSleep	Sleepdurationcat	Ciga	Alchole	Oslocat
3.24	high distress	below 52	married	secondary education and above	4	below 7	No	No	No	Oral	20	Severe	153	greater and equal to130mg/dl	135	85	Hypertension	64	1.7	2.89	Normal(18.5-24.9k.g/m2)	Type 2	regular	5	Less than 8hr	Moderate risk	Moderate risk	poor support
2.47	moderate distress	above and equal to 52	married	primary education	5	below 7	No	No	No	Oral	7	Mild	245	greater and equal to130mg/dl	110	64	Normal	70	1.64	2.69	Overweight(25-29.9k.g/m2)	Type 2	never	5	Less than 8hr	Moderate risk	Moderate risk	poor support
3.47	high distress	above and equal to 52	not married	primary education	4	below 7	Yes	Diabetic foot ulcer	No	Oral	22	Severe	321	120-129/80-89mg/dl	120	90	Hypertension	72	1.74	3.03	Normal(18.5-24.9k.g/m2)	Type 2	regular	5	Less than 8hr	Higher risk	Higher risk	high support
2.59	moderate distress	above and equal to 52	married	primary education	4	below 7	No	Retinopathy	Yes	Oral	6	Mild	325	greater and equal to130mg/dl	130	90	Hypertension	68	1.62	2.62	Overweight(25-29.9k.g/m2)	Type 2	never	5	Less than 8hr	Higher risk	Lower risk	high support
3.59	high distress	below 52	not married	primary education	4	below 7	No	No	No	Oral and insulin	13	Moderate	120	120-129/80-89mg/dl	80	135	Hypertension	59	1.59	2.53	Normal(18.5-24.9k.g/m2)	Type 1	never	7	Less than 8hr	Lower risk	Lower risk	poor support
3.59	little to no distress	below 52	married	primary education	5	below 7	No	Diabetic related Coronary Artery Disease	No	Oral	22	Severe	341	greater and equal to130mg/dl	130	70	Hypertension	62	1.63	2.66	Normal(18.5-24.9k.g/m2)	Type 2	regular	6	Less than 8hr	Lower risk	Higher risk	poor support
3.29	high distress	above and equal to 52	married	primary education	5	below 7	Yes	Retinopathy	No	Oral	21	Severe	328	greater and equal to130mg/dl	130	2	Hypertension	84	1.77	3.13	Overweight(25-29.9k.g/m2)	Type 2	never	5	Less than 8hr	Higher risk	Higher risk	poor support
3.41	high distress	above and equal to 52	married	primary education	4	below 7	No	No	No	Oral	9	Mild	251	greater and equal to130mg/dl	130	90	Hypertension	85	1.74	3.03	Overweight(25-29.9k.g/m2)	Type 2	never	7	Less than 8hr	Moderate risk	Moderate risk	poor support
3.71	high distress	above and equal to 52	married	primary education	6	below 7	Yes	Diabetic related Coronary Artery Disease	Yes	Oral	15	Moderate	325	greater and equal to130mg/dl	140	90	pre hypertention	65	1.6	2.56	Overweight(25-29.9k.g/m2)	Type 2	never	5	Less than 8hr	Moderate risk	Lower risk	high support
3.71	high distress	below 52	not married	primary education	4	below 7	No	No	No	Oral and insulin	21	Severe	354	120-129/80-89mg/dl	130	80	Hypertension	60	1.61	2.59	Normal(18.5-24.9k.g/m2)	Type 1	never	6	Less than 8hr	Lower risk	Lower risk	poor support
3.35	high distress	below 52	not married	secondary education and above	3	below 7	No	No	No	Oral and insulin	21	Severe	314	greater and equal to130mg/dl	127	80	Hypertension	59	1.59	2.53	Normal(18.5-24.9k.g/m2)	Type 1	never	6	Less than 8hr	Moderate risk	Moderate risk	medium support
3.53	high distress	above and equal to 52	married	primary education	8	8-14	Yes	Diabetic foot ulcer	No	Oral	20	Severe	281	greater and equal to130mg/dl	130	70	Hypertension	75	1.64	2.69	Overweight(25-29.9k.g/m2)	Type 2	once/twice	6	Less than 8hr	Higher risk	Higher risk	poor support
3.59	high distress	below 52	married	primary education	6	below 7	No	No	Yes	Oral	15	Moderate	164	70-99mg/dl	140	90	pre hypertention	63	1.64	2.69	Normal(18.5-24.9k.g/m2)	Type 2	never	6	Less than 8hr	Lower risk	Lower risk	poor support
3.18	high distress	above and equal to 52	married	secondary education and above	5	below 7	No	No	No	Oral and insulin	16	Moderate	135	120-129/80-89mg/dl	130	90	Hypertension	64	1.64	2.69	Normal(18.5-24.9k.g/m2)	Type 2	never	6	Less than 8hr	Lower risk	Lower risk	medium support
2.76	moderate distress	below 52	not married	primary education	3	below 7	No	No	No	Oral and insulin	9	Mild	182	greater and equal to130mg/dl	140	80	pre hypertention	58	1.6	2.56	Normal(18.5-24.9k.g/m2)	Type 1	never	7	Less than 8hr	Lower risk	Higher risk	medium support
3.29	high distress	below 52	married	primary education	4	below 7	No	No	No	Oral	21	Severe	154	greater and equal to130mg/dl	147	87	pre hypertention	64	1.64	2.69	Normal(18.5-24.9k.g/m2)	Type 2	never	7	Less than 8hr	Moderate risk	Moderate risk	poor support
3.24	high distress	above and equal to 52	married	secondary education and above	6	below 7	Yes	Diabetic foot ulcer	No	Oral	22	Severe	182	120-129/80-89mg/dl	150	90	pre hypertention	74	1.66	2.76	Overweight(25-29.9k.g/m2)	Type 2	once/twice	7	Less than 8hr	Lower risk	Lower risk	poor support
3.71	high distress	above and equal to 52	not married	primary education	6	below 7	No	No	No	Oral	15	Moderate	185	70-99mg/dl	140	90	pre hypertention	68	1.62	2.62	Overweight(25-29.9k.g/m2)	Type 2	never	7	Less than 8hr	Lower risk	Lower risk	high support
3.41	high distress	below 52	not married	secondary education and above	3	below 7	No	No	No	Oral and insulin	13	Moderate	135	greater and equal to130mg/dl	110	70	Normal	42	1.45	2.1	Normal(18.5-24.9k.g/m2)	Type 1	never	9	greater than and equal to 8hr	Lower risk	Lower risk	poor support
3.24	high distress	below 52	not married	primary education	4	below 7	Yes	No	Yes	Insulin	16	Moderate	132	greater and equal to130mg/dl	140	80	pre hypertention	60	1.6	2.56	Normal(18.5-24.9k.g/m2)	Type 1	never	7	Less than 8hr	Lower risk	Lower risk	poor support
3.53	little to no distress	above and equal to 52	not married	primary education	7	below 7	Yes	Nephropathy	No	Oral	24	Severe	135	70-99mg/dl	150	90	pre hypertention	84	1.64	2.69	Obese( greater and equal to 30k.g/m2)	Type 2	never	5	Less than 8hr	Lower risk	Lower risk	poor support
3	high distress	below 52	not married	secondary education and above	3	below 7	No	No	No	Oral and insulin	13	Moderate	132	greater and equal to130mg/dl	120	60	Normal	65	1.63	2.66	Normal(18.5-24.9k.g/m2)	Type 1	never	9	greater than and equal to 8hr	Moderate risk	Moderate risk	poor support
2.71	moderate distress	above and equal to 52	married	primary education	4	below 7	No	No	Yes	Oral	15	Moderate	100	120-129/80-89mg/dl	120	70	Normal	67	1.61	2.59	Overweight(25-29.9k.g/m2)	Type 2	never	5	Less than 8hr	Lower risk	Higher risk	poor support
3.35	high distress	above and equal to 52	married	primary education	6	below 7	Yes	Retinopathy	No	Oral and insulin	14	Moderate	131	greater and equal to130mg/dl	140	80	pre hypertention	64	1.6	2.56	Overweight(25-29.9k.g/m2)	Type 2	never	6	Less than 8hr	Lower risk	Lower risk	medium support
4.24	high distress	above and equal to 52	not married	primary education	17	Above and equal to 15	Yes	Diabetic foot ulcer	No	Oral and insulin	22	Severe	135	greater and equal to130mg/dl	150	90	pre hypertention	68	1.64	2.69	Overweight(25-29.9k.g/m2)	Type 2	never	5	Less than 8hr	Lower risk	Lower risk	poor support
3.94	high distress	below 52	married	primary education	6	below 7	No	No	No	Oral	16	Moderate	102	120-129/80-89mg/dl	130	80	Hypertension	64	1.6	2.56	Overweight(25-29.9k.g/m2)	Type 1	never	6	Less than 8hr	Lower risk	Lower risk	poor support
2.88	moderate distress	above and equal to 52	married	primary education	6	below 7	Yes	Diabetic foot ulcer	No	Oral and insulin	24	Severe	120	120-129/80-89mg/dl	120	70	Normal	58	1.64	2.69	Normal(18.5-24.9k.g/m2)	Type 2	never	6	Less than 8hr	Lower risk	Lower risk	poor support
3.59	high distress	above and equal to 52	married	primary education	12	8-14	Yes	Retinopathy	No	Insulin	15	Moderate	132	greater and equal to130mg/dl	150	100	pre hypertention	85	1.74	3.03	Overweight(25-29.9k.g/m2)	Type 2	never	6	Less than 8hr	Moderate risk	Lower risk	poor support
3.82	high distress	below 52	not married	primary education	6	below 7	Yes	No	No	Oral and insulin	15	Moderate	211	70-99mg/dl	120	90	Hypertension	70	1.72	2.96	Normal(18.5-24.9k.g/m2)	Type 1	never	6	Less than 8hr	Moderate risk	Lower risk	poor support
2.06	moderate distress	below 52	married	primary education	7	below 7	No	No	No	Oral and insulin	15	Moderate	164	greater and equal to130mg/dl	120	70	Normal	59	1.6	2.56	Normal(18.5-24.9k.g/m2)	Type 2	never	7	Less than 8hr	Lower risk	Lower risk	poor support
3.12	high distress	below 52	not married	primary education	3	below 7	No	No	No	Oral and insulin	13	Moderate	165	greater and equal to130mg/dl	130	70	Hypertension	54	1.59	2.53	Normal(18.5-24.9k.g/m2)	Type 1	never	7	Less than 8hr	Lower risk	Lower risk	poor support
3.06	high distress	below 52	married	primary education	3	below 7	No	No	No	Oral and insulin	23	Severe	165	greater and equal to130mg/dl	120	80	Normal	65	1.61	2.59	Overweight(25-29.9k.g/m2)	Type 2	never	6	Less than 8hr	Higher risk	Higher risk	poor support
2.88	moderate distress	above and equal to 52	married	primary education	5	below 7	Yes	Diabetic foot ulcer	No	Oral and insulin	15	Moderate	132	greater and equal to130mg/dl	120	90	Normal	68	1.64	2.69	Overweight(25-29.9k.g/m2)	Type 2	never	6	Less than 8hr	Lower risk	Lower risk	poor support
3.59	high distress	below 52	married	primary education	5	below 7	No	No	Yes	Oral and insulin	20	Severe	130	greater and equal to130mg/dl	130	80	Hypertension	58	1.6	2.56	Normal(18.5-24.9k.g/m2)	Type 2	never	8	greater than and equal to 8hr	Lower risk	Lower risk	medium support
3.71	high distress	above and equal to 52	not married	primary education	14	8-14	Yes	Nephropathy	No	Oral and insulin	21	Severe	140	greater and equal to130mg/dl	150	90	pre hypertention	65	1.64	2.69	Normal(18.5-24.9k.g/m2)	Type 2	never	5	Less than 8hr	Lower risk	Lower risk	poor support
3.76	high distress	below 52	married	primary education	5	below 7	No	No	No	Oral and insulin	12	Moderate	132	greater and equal to130mg/dl	140	90	pre hypertention	61	1.61	2.59	Normal(18.5-24.9k.g/m2)	Type 2	never	7	Less than 8hr	Moderate risk	Moderate risk	medium support
2.88	moderate distress	above and equal to 52	not married	secondary education and above	15	Above and equal to 15	Yes	Nephropathy	No	Oral	22	Severe	123	120-129/80-89mg/dl	150	90	pre hypertention	55	1.59	2.53	Normal(18.5-24.9k.g/m2)	Type 2	never	6	Less than 8hr	Higher risk	Higher risk	medium support
3.88	high distress	below 52	not married	secondary education and above	6	below 7	No	No	Yes	Oral and insulin	25	Severe	180	70-99mg/dl	130	70	Hypertension	58	1.6	2.56	Normal(18.5-24.9k.g/m2)	Type 1	never	9	greater than and equal to 8hr	Lower risk	Lower risk	medium support
3.29	high distress	above and equal to 52	not married	primary education	6	below 7	Yes	Diabetic foot ulcer	No	Oral and insulin	14	Moderate	114	120-129/80-89mg/dl	140	80	pre hypertention	58	1.57	2.46	Normal(18.5-24.9k.g/m2)	Type 2	never	6	Less than 8hr	Lower risk	Lower risk	poor support
3.65	high distress	above and equal to 52	married	secondary education and above	5	below 7	No	No	No	Oral and insulin	25	Severe	112	120-129/80-89mg/dl	150	90	pre hypertention	68	1.67	2.79	Normal(18.5-24.9k.g/m2)	Type 2	never	6	Less than 8hr	Lower risk	Lower risk	poor support
3.29	high distress	below 52	not married	secondary education and above	3	below 7	No	No	No	Oral	14	Moderate	152	greater and equal to130mg/dl	150	80	pre hypertention	65	1.63	2.66	Normal(18.5-24.9k.g/m2)	Type 2	never	5	Less than 8hr	Moderate risk	Lower risk	poor support
3.71	high distress	below 52	not married	secondary education and above	4	below 7	No	No	No	Oral and insulin	9	Mild	321	70-99mg/dl	120	80	Normal	68	1.65	2.72	Normal(18.5-24.9k.g/m2)	Type 1	never	9	greater than and equal to 8hr	Lower risk	Lower risk	medium support
3.76	high distress	above and equal to 52	married	primary education	5	below 7	Yes	Diabetic foot ulcer	No	Oral	15	Moderate	152	greater and equal to130mg/dl	140	90	pre hypertention	65	1.62	2.62	Normal(18.5-24.9k.g/m2)	Type 2	never	6	Less than 8hr	Lower risk	Lower risk	high support
3.24	high distress	above and equal to 52	not married	primary education	13	8-14	Yes	Retinopathy	No	Oral	21	Severe	154	greater and equal to130mg/dl	150	90	pre hypertention	84	1.74	3.03	Overweight(25-29.9k.g/m2)	Type 2	never	5	Less than 8hr	Moderate risk	Moderate risk	poor support
2.82	moderate distress	below 52	not married	primary education	3	below 7	No	No	No	Oral and insulin	14	Moderate	185	70-99mg/dl	150	80	pre hypertention	65	1.59	2.53	Overweight(25-29.9k.g/m2)	Type 1	once/twice	6	Less than 8hr	Lower risk	Lower risk	medium support
4.41	high distress	above and equal to 52	married	secondary education and above	6	below 7	No	No	No	Oral	12	Moderate	160	greater and equal to130mg/dl	130	80	Hypertension	69	1.67	2.79	Normal(18.5-24.9k.g/m2)	Type 2	never	5	Less than 8hr	Moderate risk	Lower risk	high support
4.18	high distress	below 52	not married	secondary education and above	4	below 7	No	No	No	Insulin	14	Moderate	190	greater and equal to130mg/dl	110	70	Normal	68	1.65	2.72	Normal(18.5-24.9k.g/m2)	Type 1	never	5	Less than 8hr	Moderate risk	Moderate risk	medium support
3.65	high distress	below 52	not married	primary education	6	below 7	Yes	Diabetic foot ulcer	No	Oral and insulin	7	Mild	168	greater and equal to130mg/dl	140	70	pre hypertention	58	1.59	2.53	Normal(18.5-24.9k.g/m2)	Type 1	never	7	Less than 8hr	Higher risk	Higher risk	medium support
3.82	high distress	above and equal to 52	married	primary education	6	below 7	No	No	No	Oral	22	Severe	168	70-99mg/dl	160	90	pre hypertention	69	1.6	2.56	Overweight(25-29.9k.g/m2)	Type 2	once/twice	5	Less than 8hr	Lower risk	Lower risk	poor support
4.06	high distress	below 52	not married	primary education	5	below 7	No	No	Yes	Oral and insulin	12	Moderate	129	greater and equal to130mg/dl	120	68	Normal	58	1.65	2.72	Normal(18.5-24.9k.g/m2)	Type 1	never	6	Less than 8hr	Lower risk	Lower risk	medium support
4.12	high distress	above and equal to 52	married	primary education	20	Above and equal to 15	Yes	Nephropathy	No	Oral	22	Severe	210	greater and equal to130mg/dl	160	100	pre hypertention	68	1.67	2.79	Normal(18.5-24.9k.g/m2)	Type 2	never	5	Less than 8hr	Higher risk	Higher risk	medium support
4.12	high distress	below 52	married	secondary education and above	8	8-14	Yes	Retinopathy	No	Oral and insulin	13	Moderate	210	greater and equal to130mg/dl	130	80	Hypertension	68	1.6	2.56	Overweight(25-29.9k.g/m2)	Type 2	never	6	Less than 8hr	Lower risk	Lower risk	poor support
2.76	moderate distress	above and equal to 52	married	primary education	6	below 7	No	No	No	Oral	12	Moderate	160	greater and equal to130mg/dl	130	70	Hypertension	68	1.65	2.72	Normal(18.5-24.9k.g/m2)	Type 2	regular	6	Less than 8hr	Lower risk	Lower risk	medium support
3.06	little to no distress	above and equal to 52	not married	primary education	5	below 7	Yes	Nephropathy	Yes	Oral	22	Severe	100	120-129/80-89mg/dl	150	90	pre hypertention	58	1.67	2.79	Normal(18.5-24.9k.g/m2)	Type 2	never	5	Less than 8hr	Lower risk	Lower risk	medium support
2.35	moderate distress	below 52	married	secondary education and above	5	below 7	No	No	No	Oral	13	Moderate	211	greater and equal to130mg/dl	150	80	pre hypertention	69	1.65	2.72	Overweight(25-29.9k.g/m2)	Type 2	never	6	Less than 8hr	Lower risk	Lower risk	high support
2.71	moderate distress	above and equal to 52	married	primary education	6	below 7	Yes	Nephropathy	No	Oral	13	Moderate	191	greater and equal to130mg/dl	140	85	pre hypertention	74	1.65	2.72	Overweight(25-29.9k.g/m2)	Type 2	never	6	Less than 8hr	Lower risk	Lower risk	poor support
2.82	moderate distress	below 52	not married	secondary education and above	4	below 7	No	No	No	Insulin	12	Moderate	322	greater and equal to130mg/dl	120	70	Normal	56	1.58	2.5	Normal(18.5-24.9k.g/m2)	Type 1	never	8	greater than and equal to 8hr	Lower risk	Lower risk	poor support
2.06	moderate distress	below 52	not married	secondary education and above	3	below 7	No	No	No	Oral and insulin	13	Moderate	210	greater and equal to130mg/dl	120	60	Normal	56	1.63	2.66	Normal(18.5-24.9k.g/m2)	Type 1	never	6	Less than 8hr	Lower risk	Lower risk	medium support
2.47	moderate distress	above and equal to 52	married	primary education	12	8-14	Yes	Diabetic foot ulcer	Yes	Oral	23	Severe	251	greater and equal to130mg/dl	140	90	pre hypertention	77	1.75	3.06	Overweight(25-29.9k.g/m2)	Type 2	never	5	Less than 8hr	Moderate risk	Moderate risk	poor support
2.82	moderate distress	above and equal to 52	married	primary education	7	below 7	No	No	No	Oral	13	Moderate	211	greater and equal to130mg/dl	150	100	pre hypertention	80	1.72	2.96	Overweight(25-29.9k.g/m2)	Type 2	never	5	Less than 8hr	Lower risk	Lower risk	medium support
3.12	high distress	above and equal to 52	married	primary education	5	below 7	No	No	No	Oral	21	Severe	168	greater and equal to130mg/dl	150	100	pre hypertention	70	1.74	3.03	Normal(18.5-24.9k.g/m2)	Type 2	never	5	Less than 8hr	Moderate risk	Lower risk	poor support
2.71	moderate distress	above and equal to 52	married	secondary education and above	7	below 7	No	No	No	Oral and insulin	16	Moderate	165	greater and equal to130mg/dl	150	90	pre hypertention	65	1.65	2.72	Normal(18.5-24.9k.g/m2)	Type 2	never	6	Less than 8hr	Lower risk	Lower risk	medium support
2.53	moderate distress	above and equal to 52	married	primary education	8	8-14	Yes	Diabetic foot ulcer	No	Oral and insulin	8	Mild	211	70-99mg/dl	130	90	Hypertension	58	1.65	2.72	Normal(18.5-24.9k.g/m2)	Type 2	never	8	greater than and equal to 8hr	Lower risk	Lower risk	medium support
3.35	high distress	above and equal to 52	not married	primary education	4	below 7	Yes	Diabetic foot ulcer	No	Oral and insulin	21	Severe	189	greater and equal to130mg/dl	150	90	pre hypertention	68	1.65	2.72	Normal(18.5-24.9k.g/m2)	Type 2	never	5	Less than 8hr	Lower risk	Lower risk	poor support
3.18	high distress	above and equal to 52	married	primary education	5	below 7	No	No	No	Oral and insulin	15	Moderate	321	greater and equal to130mg/dl	150	90	pre hypertention	90	1.61	2.59	Obese( greater and equal to 30k.g/m2)	Type 2	never	5	Less than 8hr	Moderate risk	Moderate risk	medium support
2.65	moderate distress	below 52	not married	secondary education and above	5	below 7	No	No	No	Insulin	20	Severe	215	greater and equal to130mg/dl	150	90	pre hypertention	58	1.63	2.66	Normal(18.5-24.9k.g/m2)	Type 1	never	6	Less than 8hr	Lower risk	Lower risk	medium support
2.65	moderate distress	below 52	not married	secondary education and above	5	below 7	No	No	No	Oral and insulin	22	Severe	165	greater and equal to130mg/dl	153	70	pre hypertention	63	1.63	2.66	Normal(18.5-24.9k.g/m2)	Type 1	never	7	Less than 8hr	Lower risk	Lower risk	poor support
2.71	moderate distress	below 52	married	primary education	6	below 7	No	No	No	Oral and insulin	22	Severe	211	greater and equal to130mg/dl	140	70	pre hypertention	68	1.65	2.72	Normal(18.5-24.9k.g/m2)	Type 2	never	5	Less than 8hr	Lower risk	Lower risk	medium support
2.88	moderate distress	below 52	not married	primary education	3	below 7	No	No	No	Oral and insulin	14	Moderate	321	greater and equal to130mg/dl	140	80	pre hypertention	65	1.64	2.69	Normal(18.5-24.9k.g/m2)	Type 1	never	6	Less than 8hr	Lower risk	Lower risk	medium support
2.53	moderate distress	below 52	married	secondary education and above	5	below 7	No	No	No	Oral and insulin	13	Moderate	165	greater and equal to130mg/dl	130	90	Hypertension	59	1.59	2.53	Normal(18.5-24.9k.g/m2)	Type 1	never	7	Less than 8hr	Lower risk	Lower risk	medium support
2.53	moderate distress	above and equal to 52	married	primary education	6	below 7	Yes	Diabetic foot ulcer	No	Oral	16	Moderate	201	greater and equal to130mg/dl	150	90	pre hypertention	63	1.65	2.72	Normal(18.5-24.9k.g/m2)	Type 2	never	6	Less than 8hr	Lower risk	Lower risk	poor support
2.88	moderate distress	below 52	not married	primary education	3	below 7	No	No	No	Oral and insulin	13	Moderate	210	greater and equal to130mg/dl	120	65	Normal	56	1.57	2.46	Normal(18.5-24.9k.g/m2)	Type 1	never	9	greater than and equal to 8hr	Lower risk	Lower risk	medium support
3	high distress	above and equal to 52	married	primary education	8	8-14	No	No	No	Oral	16	Moderate	214	70-99mg/dl	150	90	pre hypertention	69	1.7	2.89	Normal(18.5-24.9k.g/m2)	Type 2	never	6	Less than 8hr	Lower risk	Lower risk	poor support
2.35	moderate distress	below 52	married	primary education	6	below 7	No	No	No	Oral	16	Moderate	230	70-99mg/dl	130	63	Hypertension	56	1.6	2.56	Normal(18.5-24.9k.g/m2)	Type 2	never	6	Less than 8hr	Lower risk	Lower risk	medium support
3.06	high distress	below 52	married	secondary education and above	6	below 7	No	No	No	Oral	13	Moderate	165	greater and equal to130mg/dl	130	80	Hypertension	68	1.59	2.53	Overweight(25-29.9k.g/m2)	Type 2	never	6	Less than 8hr	Lower risk	Lower risk	medium support
2.76	moderate distress	above and equal to 52	married	secondary education and above	12	8-14	No	Retinopathy	No	Oral and insulin	14	Moderate	210	greater and equal to130mg/dl	140	100	pre hypertention	60	1.56	2.43	Normal(18.5-24.9k.g/m2)	Type 2	never	6	Less than 8hr	Lower risk	Lower risk	poor support
2.53	moderate distress	below 52	married	secondary education and above	5	below 7	No	No	No	Oral	6	Mild	200	70-99mg/dl	140	80	pre hypertention	68	1.71	2.92	Normal(18.5-24.9k.g/m2)	Type 2	never	6	Less than 8hr	Moderate risk	Moderate risk	poor support
2.88	moderate distress	above and equal to 52	married	primary education	7	below 7	Yes	Diabetic related Coronary Artery Disease	No	Oral	15	Moderate	241	greater and equal to130mg/dl	130	90	Hypertension	64	1.64	2.69	Normal(18.5-24.9k.g/m2)	Type 2	never	6	Less than 8hr	Lower risk	Lower risk	poor support
2.76	moderate distress	above and equal to 52	married	primary education	8	8-14	No	No	No	Oral	14	Moderate	198	greater and equal to130mg/dl	160	90	pre hypertention	69	1.62	2.62	Overweight(25-29.9k.g/m2)	Type 2	never	5	Less than 8hr	Lower risk	Lower risk	medium support
3.24	high distress	above and equal to 52	not married	primary education	18	Above and equal to 15	Yes	Retinopathy	No	Oral	20	Severe	180	greater and equal to130mg/dl	128	78	Hypertension	65	1.63	2.66	Normal(18.5-24.9k.g/m2)	Type 2	regular	5	Less than 8hr	Lower risk	Lower risk	medium support
3.24	high distress	below 52	married	primary education	4	below 7	Yes	Retinopathy	No	Oral	14	Moderate	177	greater and equal to130mg/dl	150	85	pre hypertention	65	1.59	2.53	Overweight(25-29.9k.g/m2)	Type 2	never	5	Less than 8hr	Lower risk	Lower risk	medium support
3.12	high distress	above and equal to 52	married	primary education	5	below 7	No	No	No	Oral	20	Severe	241	greater and equal to130mg/dl	151	87	pre hypertention	65	1.58	2.5	Overweight(25-29.9k.g/m2)	Type 2	never	5	Less than 8hr	Lower risk	Lower risk	medium support
3.12	high distress	above and equal to 52	married	primary education	5	below 7	No	No	No	Oral and insulin	20	Severe	210	greater and equal to130mg/dl	130	70	Hypertension	75	1.65	2.72	Overweight(25-29.9k.g/m2)	Type 2	never	5	Less than 8hr	Lower risk	Lower risk	medium support
3.82	high distress	above and equal to 52	married	primary education	6	below 7	No	No	No	Oral and insulin	22	Severe	170	greater and equal to130mg/dl	150	90	pre hypertention	64	1.64	2.69	Normal(18.5-24.9k.g/m2)	Type 2	never	6	Less than 8hr	Lower risk	Lower risk	poor support
3	high distress	above and equal to 52	married	secondary education and above	5	below 7	Yes	Diabetic foot ulcer	No	Oral and insulin	22	Severe	152	greater and equal to130mg/dl	160	90	pre hypertention	64	1.61	2.59	Normal(18.5-24.9k.g/m2)	Type 2	never	6	Less than 8hr	Moderate risk	Moderate risk	medium support
3.35	high distress	above and equal to 52	not married	primary education	5	below 7	Yes	Retinopathy	No	Oral	15	Moderate	320	greater and equal to130mg/dl	120	90	Hypertension	65	1.7	2.89	Normal(18.5-24.9k.g/m2)	Type 2	never	7	Less than 8hr	Lower risk	Lower risk	poor support
3.12	high distress	below 52	not married	primary education	5	below 7	No	No	No	Oral and insulin	21	Severe	160	greater and equal to130mg/dl	150	90	pre hypertention	56	1.58	2.5	Normal(18.5-24.9k.g/m2)	Type 2	never	5	Less than 8hr	Lower risk	Lower risk	medium support
3.53	high distress	above and equal to 52	married	primary education	6	below 7	Yes	Diabetic foot ulcer	No	Oral and insulin	16	Moderate	214	greater and equal to130mg/dl	140	90	pre hypertention	74	1.65	2.72	Overweight(25-29.9k.g/m2)	Type 2	regular	6	Less than 8hr	Lower risk	Lower risk	medium support
3.35	high distress	above and equal to 52	married	primary education	5	below 7	Yes	Nephropathy	No	Oral and insulin	21	Severe	210	greater and equal to130mg/dl	140	90	pre hypertention	67	1.64	2.69	Normal(18.5-24.9k.g/m2)	Type 2	never	7	Less than 8hr	Lower risk	Lower risk	medium support
3.06	high distress	below 52	not married	secondary education and above	5	below 7	No	No	No	Oral and insulin	13	Moderate	210	greater and equal to130mg/dl	120	70	Normal	60	1.64	2.69	Normal(18.5-24.9k.g/m2)	Type 1	never	7	Less than 8hr	Lower risk	Lower risk	poor support
3.29	high distress	below 52	not married	primary education	3	below 7	No	No	No	Oral and insulin	23	Severe	300	greater and equal to130mg/dl	110	70	Normal	47	1.6	2.56	Overweight(25-29.9k.g/m2)	Type 1	never	6	Less than 8hr	Lower risk	Lower risk	medium support
2.94	moderate distress	below 52	married	primary education	6	below 7	Yes	Nephropathy	No	Oral and insulin	22	Severe	215	greater and equal to130mg/dl	139	80	Hypertension	65	1.6	2.56	Overweight(25-29.9k.g/m2)	Type 2	never	6	Less than 8hr	Lower risk	Lower risk	medium support
2.59	moderate distress	below 52	married	primary education	5	below 7	No	No	No	Oral and insulin	12	Moderate	230	greater and equal to130mg/dl	130	90	Hypertension	80	1.63	2.66	Obese( greater and equal to 30k.g/m2)	Type 2	never	6	Less than 8hr	Higher risk	Higher risk	poor support
2.59	moderate distress	below 52	not married	secondary education and above	5	below 7	Yes	No	No	Oral and insulin	24	Severe	220	greater and equal to130mg/dl	120	80	Normal	65	1.62	2.62	Normal(18.5-24.9k.g/m2)	Type 1	never	7	Less than 8hr	Higher risk	Higher risk	poor support
3.59	high distress	above and equal to 52	married	secondary education and above	6	below 7	No	No	No	Oral and insulin	20	Severe	213	greater and equal to130mg/dl	150	90	pre hypertention	67	1.6	2.56	Overweight(25-29.9k.g/m2)	Type 2	never	5	Less than 8hr	Lower risk	Lower risk	poor support
4.06	high distress	above and equal to 52	not married	primary education	6	below 7	Yes	Retinopathy	Yes	Oral and insulin	21	Severe	231	greater and equal to130mg/dl	150	70	pre hypertention	65	1.6	2.56	Overweight(25-29.9k.g/m2)	Type 2	never	6	Less than 8hr	Lower risk	Lower risk	medium support
2.82	moderate distress	below 52	married	primary education	6	below 7	Yes	Diabetic foot ulcer	No	Oral and insulin	20	Severe	212	greater and equal to130mg/dl	130	90	Hypertension	67	1.59	2.53	Overweight(25-29.9k.g/m2)	Type 2	never	6	Less than 8hr	Higher risk	Higher risk	medium support
3.18	high distress	below 52	not married	secondary education and above	3	below 7	No	No	No	Oral and insulin	22	Severe	321	greater and equal to130mg/dl	130	70	Hypertension	56	1.64	2.69	Normal(18.5-24.9k.g/m2)	Type 1	never	7	Less than 8hr	Higher risk	Higher risk	high support
4.35	high distress	above and equal to 52	not married	primary education	10	8-14	Yes	Retinopathy	Yes	Oral and insulin	22	Severe	180	greater and equal to130mg/dl	140	90	pre hypertention	80	1.74	3.03	Overweight(25-29.9k.g/m2)	Type 2	never	5	Less than 8hr	Moderate risk	Moderate risk	poor support
2.65	moderate distress	above and equal to 52	married	primary education	6	below 7	No	No	No	Oral and insulin	21	Severe	210	70-99mg/dl	130	80	Hypertension	69	1.63	2.66	Overweight(25-29.9k.g/m2)	Type 2	never	6	Less than 8hr	Lower risk	Lower risk	medium support
2.82	moderate distress	below 52	not married	primary education	7	below 7	No	No	No	Oral and insulin	21	Severe	190	greater and equal to130mg/dl	140	70	pre hypertention	65	1.6	2.56	Overweight(25-29.9k.g/m2)	Type 1	never	7	Less than 8hr	Lower risk	Lower risk	medium support
2.71	moderate distress	below 52	not married	primary education	6	below 7	No	No	No	Oral and insulin	12	Moderate	128	greater and equal to130mg/dl	125	86	Hypertension	58	1.65	2.72	Normal(18.5-24.9k.g/m2)	Type 1	never	7	Less than 8hr	Lower risk	Lower risk	medium support
3.76	high distress	above and equal to 52	not married	secondary education and above	6	below 7	No	No	No	Oral and insulin	16	Moderate	247	greater and equal to130mg/dl	130	90	Hypertension	69	1.67	2.79	Normal(18.5-24.9k.g/m2)	Type 2	never	7	Less than 8hr	Lower risk	Lower risk	medium support
2.06	moderate distress	above and equal to 52	married	primary education	5	below 7	No	No	No	Oral and insulin	14	Moderate	215	greater and equal to130mg/dl	115	65	Normal	65	1.63	2.66	Normal(18.5-24.9k.g/m2)	Type 2	never	7	Less than 8hr	Lower risk	Lower risk	medium support
2.65	moderate distress	below 52	married	secondary education and above	6	below 7	No	No	No	Oral	14	Moderate	210	greater and equal to130mg/dl	125	85	Hypertension	56	1.56	2.43	Normal(18.5-24.9k.g/m2)	Type 2	never	6	Less than 8hr	Moderate risk	Moderate risk	poor support
2.24	moderate distress	above and equal to 52	married	primary education	6	below 7	Yes	Nephropathy	No	Oral and insulin	25	Severe	251	greater and equal to130mg/dl	130	90	Hypertension	68	1.65	2.72	Normal(18.5-24.9k.g/m2)	Type 2	never	5	Less than 8hr	Moderate risk	Moderate risk	medium support
2.35	moderate distress	above and equal to 52	married	secondary education and above	4	below 7	No	No	No	Oral	16	Moderate	200	greater and equal to130mg/dl	120	90	Hypertension	65	1.65	2.72	Normal(18.5-24.9k.g/m2)	Type 2	never	6	Less than 8hr	Higher risk	Higher risk	poor support
2.47	moderate distress	below 52	married	secondary education and above	3	below 7	No	No	No	Insulin	12	Moderate	211	greater and equal to130mg/dl	130	84	Hypertension	67	1.63	2.66	Overweight(25-29.9k.g/m2)	Type 1	once/twice	7	Less than 8hr	Lower risk	Lower risk	medium support
2.71	moderate distress	above and equal to 52	married	primary education	7	below 7	Yes	Diabetic foot ulcer	Yes	Oral and insulin	22	Severe	211	greater and equal to130mg/dl	125	78	Hypertension	65	1.59	2.53	Overweight(25-29.9k.g/m2)	Type 2	never	4	Less than 8hr	Moderate risk	Lower risk	medium support
2.65	moderate distress	below 52	married	primary education	5	below 7	No	No	No	Oral and insulin	23	Severe	217	greater and equal to130mg/dl	125	75	Hypertension	63	1.62	2.62	Normal(18.5-24.9k.g/m2)	Type 2	regular	7	Less than 8hr	Lower risk	Lower risk	poor support
2.59	moderate distress	above and equal to 52	married	primary education	16	Above and equal to 15	Yes	Retinopathy	No	Oral and insulin	22	Severe	320	greater and equal to130mg/dl	140	84	pre hypertention	78	1.7	2.89	Overweight(25-29.9k.g/m2)	Type 2	regular	6	Less than 8hr	Higher risk	Higher risk	poor support
2.65	moderate distress	below 52	not married	primary education	9	8-14	Yes	Nephropathy	Yes	Oral and insulin	22	Severe	85	70-99mg/dl	120	75	Normal	75	1.59	2.53	Overweight(25-29.9k.g/m2)	Type 1	never	6	Less than 8hr	Lower risk	Lower risk	medium support
3.24	high distress	above and equal to 52	married	primary education	5	below 7	No	No	No	Oral	24	Severe	231	greater and equal to130mg/dl	125	75	Hypertension	70	1.7	2.89	Normal(18.5-24.9k.g/m2)	Type 2	never	7	Less than 8hr	Moderate risk	Moderate risk	poor support
4	high distress	above and equal to 52	not married	secondary education and above	15	Above and equal to 15	Yes	Diabetic foot ulcer	Yes	Oral and insulin	27	Severe	320	greater and equal to130mg/dl	140	90	pre hypertention	75	1.64	2.69	Overweight(25-29.9k.g/m2)	Type 2	never	4	Less than 8hr	Moderate risk	Lower risk	medium support
3	high distress	below 52	not married	secondary education and above	3	below 7	No	No	No	Insulin	8	Mild	174	70-99mg/dl	130	80	Hypertension	62	1.61	2.59	Normal(18.5-24.9k.g/m2)	Type 1	never	7	Less than 8hr	Lower risk	Lower risk	medium support
3.76	high distress	below 52	married	primary education	6	below 7	No	No	No	Oral	7	Mild	207	70-99mg/dl	152	40	pre hypertention	75	1.63	2.66	Overweight(25-29.9k.g/m2)	Type 2	never	6	Less than 8hr	Lower risk	Lower risk	medium support
2.82	moderate distress	below 52	not married	primary education	4	below 7	No	No	No	Oral	9	Mild	210	70-99mg/dl	130	70	Hypertension	62	1.62	2.62	Normal(18.5-24.9k.g/m2)	Type 2	once/twice	8	greater than and equal to 8hr	Moderate risk	Lower risk	medium support
3.12	high distress	above and equal to 52	not married	primary education	10	8-14	Yes	Retinopathy	No	Oral and insulin	20	Severe	201	greater and equal to130mg/dl	140	90	Hypertension	60	1.61	2.59	Normal(18.5-24.9k.g/m2)	Type 2	never	7	Less than 8hr	Lower risk	Lower risk	poor support
3	high distress	above and equal to 52	married	primary education	6	below 7	No	No	No	Oral	13	Moderate	271	greater and equal to130mg/dl	130	85	Hypertension	67	1.65	2.72	Normal(18.5-24.9k.g/m2)	Type 2	never	7	Less than 8hr	Moderate risk	Moderate risk	medium support
2.71	moderate distress	below 52	married	primary education	5	below 7	No	No	No	Oral	15	Moderate	321	greater and equal to130mg/dl	130	80	Hypertension	58	1.62	2.62	Normal(18.5-24.9k.g/m2)	Type 1	never	7	Less than 8hr	Moderate risk	Moderate risk	medium support
3.88	high distress	below 52	not married	primary education	4	below 7	No	No	No	Insulin	15	Moderate	350	greater and equal to130mg/dl	100	65	Normal	41	1.25	1.56	Overweight(25-29.9k.g/m2)	Type 1	never	9	greater than and equal to 8hr	Lower risk	Lower risk	medium support
3.18	high distress	above and equal to 52	married	primary education	7	below 7	No	No	No	Oral	12	Moderate	165	greater and equal to130mg/dl	157	80	pre hypertention	65	1.62	2.62	Normal(18.5-24.9k.g/m2)	Type 2	never	6	Less than 8hr	Moderate risk	Moderate risk	poor support
3.47	high distress	below 52	not married	secondary education and above	6	below 7	Yes	Diabetic foot ulcer	Yes	Oral and insulin	7	Mild	250	70-99mg/dl	165	851	pre hypertention	85	1.67	2.79	Obese( greater and equal to 30k.g/m2)	Type 2	never	7	Less than 8hr	Lower risk	Lower risk	poor support
2.71	moderate distress	below 52	married	primary education	6	below 7	No	No	No	Oral	14	Moderate	198	greater and equal to130mg/dl	130	70	Hypertension	65	1.59	2.53	Overweight(25-29.9k.g/m2)	Type 2	never	7	Less than 8hr	Lower risk	Lower risk	medium support
2.94	moderate distress	above and equal to 52	married	primary education	5	below 7	Yes	Diabetic related Coronary Artery Disease	No	Oral and insulin	13	Moderate	200	greater and equal to130mg/dl	140	85	pre hypertention	65	1.63	2.66	Normal(18.5-24.9k.g/m2)	Type 2	never	7	Less than 8hr	Lower risk	Lower risk	poor support
2.24	moderate distress	above and equal to 52	married	primary education	5	below 7	No	No	No	Oral and insulin	14	Moderate	215	greater and equal to130mg/dl	115	751	Normal	65	1.6	2.56	Overweight(25-29.9k.g/m2)	Type 2	never	6	Less than 8hr	Lower risk	Lower risk	medium support
2	little to no distress	above and equal to 52	not married	secondary education and above	5	below 7	No	No	No	Oral and insulin	13	Moderate	320	greater and equal to130mg/dl	140	67	pre hypertention	75	1.62	2.62	Overweight(25-29.9k.g/m2)	Type 2	never	7	Less than 8hr	Lower risk	Lower risk	medium support
2.82	moderate distress	above and equal to 52	married	primary education	5	below 7	No	No	No	Oral	20	Severe	251	greater and equal to130mg/dl	150	85	pre hypertention	65	1.62	2.62	Normal(18.5-24.9k.g/m2)	Type 2	never	6	Less than 8hr	Lower risk	Lower risk	poor support
2.41	moderate distress	above and equal to 52	married	primary education	4	below 7	No	No	No	Oral	21	Severe	321	greater and equal to130mg/dl	185	85	pre hypertention	65	1.65	2.72	Normal(18.5-24.9k.g/m2)	Type 2	never	6	Less than 8hr	Moderate risk	Lower risk	medium support
2.18	moderate distress	above and equal to 52	married	primary education	6	below 7	Yes	Diabetic related Coronary Artery Disease	Yes	Oral and insulin	22	Severe	185	greater and equal to130mg/dl	130	85	Hypertension	65	1.65	2.72	Normal(18.5-24.9k.g/m2)	Type 2	never	7	Less than 8hr	Lower risk	Lower risk	medium support
2.35	moderate distress	above and equal to 52	married	primary education	7	below 7	Yes	Diabetic foot ulcer	No	Oral and insulin	21	Severe	231	greater and equal to130mg/dl	165	60	pre hypertention	65	1.65	2.72	Normal(18.5-24.9k.g/m2)	Type 2	once/twice	7	Less than 8hr	Moderate risk	Moderate risk	medium support
2.82	moderate distress	below 52	not married	primary education	3	below 7	No	No	No	Insulin	14	Moderate	198	greater and equal to130mg/dl	110	80	Normal	60	1.64	2.69	Normal(18.5-24.9k.g/m2)	Type 1	never	7	Less than 8hr	Lower risk	Lower risk	poor support
3.06	high distress	above and equal to 52	married	secondary education and above	5	below 7	Yes	Diabetic foot ulcer	Yes	Oral and insulin	25	Severe	215	120-129/80-89mg/dl	140	95	pre hypertention	68	1.67	2.79	Normal(18.5-24.9k.g/m2)	Type 2	never	6	Less than 8hr	Moderate risk	Moderate risk	medium support
2.76	moderate distress	above and equal to 52	married	primary education	6	below 7	No	No	No	Oral	21	Severe	232	greater and equal to130mg/dl	130	85	Hypertension	64	1.62	2.62	Normal(18.5-24.9k.g/m2)	Type 2	never	6	Less than 8hr	Lower risk	Lower risk	medium support
2.71	moderate distress	below 52	not married	primary education	5	below 7	Yes	Nephropathy	Yes	Oral and insulin	15	Moderate	198	greater and equal to130mg/dl	165	86	pre hypertention	65	1.62	2.62	Normal(18.5-24.9k.g/m2)	Type 1	never	6	Less than 8hr	Lower risk	Lower risk	poor support
2.71	moderate distress	below 52	not married	secondary education and above	4	below 7	No	No	Yes	Insulin	14	Moderate	80	70-99mg/dl	130	64	Hypertension	65	1.71	2.92	Normal(18.5-24.9k.g/m2)	Type 1	never	7	Less than 8hr	Higher risk	Higher risk	poor support
2.18	moderate distress	above and equal to 52	married	primary education	5	below 7	No	No	No	Oral	20	Severe	213	greater and equal to130mg/dl	120	75	Normal	64	1.61	2.59	Normal(18.5-24.9k.g/m2)	Type 2	never	7	Less than 8hr	Lower risk	Lower risk	medium support
2.29	little to no distress	above and equal to 52	not married	primary education	5	below 7	No	No	No	Insulin	16	Moderate	213	greater and equal to130mg/dl	154	78	pre hypertention	65	1.65	2.72	Normal(18.5-24.9k.g/m2)	Type 2	regular	6	Less than 8hr	Moderate risk	Lower risk	poor support
2.47	moderate distress	below 52	not married	primary education	1	below 7	No	No	No	Insulin	25	Severe	213	greater and equal to130mg/dl	110	68	Hypertension	44	1.59	2.53	Overweight(25-29.9k.g/m2)	Type 1	never	9	greater than and equal to 8hr	Lower risk	Lower risk	poor support
2.94	moderate distress	below 52	married	primary education	6	below 7	No	No	No	Oral and insulin	16	Moderate	321	greater and equal to130mg/dl	120	85	Hypertension	63	1.67	2.79	Normal(18.5-24.9k.g/m2)	Type 2	never	6	Less than 8hr	Lower risk	Lower risk	medium support
3	high distress	below 52	married	primary education	3	below 7	No	No	Yes	Insulin	12	Moderate	254	greater and equal to130mg/dl	100	85	Normal	45	1.52	2.31	Normal(18.5-24.9k.g/m2)	Type 1	never	9	greater than and equal to 8hr	Lower risk	Lower risk	medium support
3.18	high distress	above and equal to 52	married	primary education	6	below 7	Yes	Diabetic foot ulcer	No	Oral and insulin	20	Severe	253	greater and equal to130mg/dl	130	85	Hypertension	70	1.65	2.72	Overweight(25-29.9k.g/m2)	Type 2	never	7	Less than 8hr	Lower risk	Lower risk	medium support
3.06	high distress	above and equal to 52	not married	primary education	5	below 7	No	No	Yes	Oral	22	Severe	89	70-99mg/dl	150	85	pre hypertention	56	1.61	2.59	Normal(18.5-24.9k.g/m2)	Type 2	never	6	Less than 8hr	Lower risk	Lower risk	medium support
2.94	moderate distress	above and equal to 52	married	primary education	11	8-14	Yes	Retinopathy	Yes	Oral and insulin	22	Severe	123	120-129/80-89mg/dl	150	85	pre hypertention	68	1.6	2.56	Overweight(25-29.9k.g/m2)	Type 2	never	6	Less than 8hr	Moderate risk	Moderate risk	medium support
2.82	moderate distress	below 52	not married	secondary education and above	4	below 7	No	No	No	Oral and insulin	24	Severe	321	greater and equal to130mg/dl	134	85	Hypertension	65	1.65	2.72	Normal(18.5-24.9k.g/m2)	Type 1	never	6	Less than 8hr	Lower risk	Lower risk	poor support
3.53	high distress	below 52	married	primary education	5	below 7	No	No	No	Oral and insulin	21	Severe	135	greater and equal to130mg/dl	128	87	Hypertension	68	1.6	2.56	Overweight(25-29.9k.g/m2)	Type 2	never	6	Less than 8hr	Moderate risk	Moderate risk	medium support
3.65	high distress	below 52	not married	primary education	6	below 7	Yes	Nephropathy	No	Oral and insulin	7	Mild	90	70-99mg/dl	127	67	Hypertension	58	1.58	2.5	Normal(18.5-24.9k.g/m2)	Type 2	never	6	Less than 8hr	Lower risk	Lower risk	medium support
3.65	high distress	above and equal to 52	married	primary education	5	below 7	No	No	No	Insulin	20	Severe	211	greater and equal to130mg/dl	135	82	Hypertension	65	1.63	2.66	Normal(18.5-24.9k.g/m2)	Type 2	never	6	Less than 8hr	Lower risk	Lower risk	medium support
3.18	high distress	above and equal to 52	married	primary education	15	Above and equal to 15	Yes	Retinopathy	No	Oral and insulin	22	Severe	213	greater and equal to130mg/dl	120	90	Hypertension	75	1.72	2.96	Overweight(25-29.9k.g/m2)	Type 2	never	5	Less than 8hr	Lower risk	Lower risk	medium support
3	high distress	above and equal to 52	married	primary education	6	below 7	No	No	Yes	Oral and insulin	20	Severe	250	greater and equal to130mg/dl	140	80	pre hypertention	78	1.65	2.72	Overweight(25-29.9k.g/m2)	Type 2	never	6	Less than 8hr	Moderate risk	Lower risk	poor support
3	high distress	below 52	not married	primary education	3	below 7	No	No	No	Insulin	23	Severe	235	greater and equal to130mg/dl	120	74	Normal	45	1.52	2.31	Normal(18.5-24.9k.g/m2)	Type 1	never	8	greater than and equal to 8hr	Lower risk	Lower risk	poor support
3.71	high distress	above and equal to 52	married	primary education	9	8-14	Yes	Diabetic foot ulcer	No	Oral and insulin	22	Severe	230	greater and equal to130mg/dl	130	85	Hypertension	65	1.62	2.62	Normal(18.5-24.9k.g/m2)	Type 2	never	6	Less than 8hr	Lower risk	Lower risk	medium support
2.29	moderate distress	above and equal to 52	married	secondary education and above	8	8-14	Yes	Diabetic foot ulcer	No	Oral and insulin	15	Moderate	250	greater and equal to130mg/dl	140	90	pre hypertention	65	1.6	2.56	Overweight(25-29.9k.g/m2)	Type 2	never	6	Less than 8hr	Lower risk	Lower risk	poor support
2.47	moderate distress	above and equal to 52	married	primary education	19	Above and equal to 15	Yes	Diabetic related Coronary Artery Disease	Yes	Oral and insulin	20	Severe	100	120-129/80-89mg/dl	127	65	Hypertension	58	1.65	2.72	Normal(18.5-24.9k.g/m2)	Type 1	never	6	Less than 8hr	Lower risk	Lower risk	medium support
2.94	moderate distress	above and equal to 52	married	primary education	4	below 7	Yes	Nephropathy	Yes	Oral and insulin	21	Severe	250	greater and equal to130mg/dl	130	80	Hypertension	65	1.67	2.79	Normal(18.5-24.9k.g/m2)	Type 2	never	7	Less than 8hr	Higher risk	Higher risk	medium support
2.12	moderate distress	above and equal to 52	not married	primary education	11	8-14	Yes	Nephropathy	No	Oral and insulin	20	Severe	320	greater and equal to130mg/dl	120	68	Normal	65	1.52	2.31	Overweight(25-29.9k.g/m2)	Type 2	never	6	Less than 8hr	Lower risk	Lower risk	medium support
2.35	moderate distress	above and equal to 52	married	primary education	15	Above and equal to 15	Yes	Retinopathy	Yes	Oral and insulin	15	Moderate	250	greater and equal to130mg/dl	140	65	pre hypertention	60	1.65	2.72	Normal(18.5-24.9k.g/m2)	Type 2	never	6	Less than 8hr	Lower risk	Lower risk	medium support
1.76	little to no distress	below 52	not married	primary education	4	8-14	No	No	No	Insulin	13	Moderate	120	120-129/80-89mg/dl	132	76	Hypertension	56	1.58	2.5	Normal(18.5-24.9k.g/m2)	Type 1	regular	7	Less than 8hr	Lower risk	Lower risk	medium support
1.94	little to no distress	below 52	not married	secondary education and above	6	8-14	No	No	No	Insulin	13	Moderate	132	greater and equal to130mg/dl	135	85	Hypertension	65	1.74	3.03	Normal(18.5-24.9k.g/m2)	Type 1	regular	6	Less than 8hr	Moderate risk	Lower risk	medium support
2.12	moderate distress	above and equal to 52	married	primary education	6	below 7	No	No	No	Oral	13	Moderate	132	greater and equal to130mg/dl	140	60	pre hypertention	60	1.55	2.4	Normal(18.5-24.9k.g/m2)	Type 2	never	5	Less than 8hr	Lower risk	Lower risk	medium support
2.18	moderate distress	above and equal to 52	married	secondary education and above	9	8-14	Yes	Retinopathy	Yes	Oral and insulin	13	Moderate	125	120-129/80-89mg/dl	135	85	Hypertension	80	1.77	3.13	Overweight(25-29.9k.g/m2)	Type 2	never	6	Less than 8hr	Lower risk	Lower risk	poor support
2.06	moderate distress	above and equal to 52	married	secondary education and above	7	below 7	No	No	No	Oral	16	Moderate	120	120-129/80-89mg/dl	150	75	pre hypertention	85	1.67	2.79	Obese( greater and equal to 30k.g/m2)	Type 2	never	5	Less than 8hr	Lower risk	Lower risk	medium support
1.18	little to no distress	above and equal to 52	not married	secondary education and above	4	Above and equal to 15	No	No	No	Oral	13	Moderate	130	greater and equal to130mg/dl	140	70	pre hypertention	75	1.65	2.72	Overweight(25-29.9k.g/m2)	Type 2	once/twice	5	Less than 8hr	Moderate risk	Moderate risk	poor support
2.94	moderate distress	below 52	married	primary education	6	below 7	Yes	Diabetic foot ulcer	No	Oral and insulin	22	Severe	132	greater and equal to130mg/dl	127	75	Hypertension	52	1.58	2.5	Normal(18.5-24.9k.g/m2)	Type 1	never	6	Less than 8hr	Lower risk	Lower risk	poor support
2.82	moderate distress	below 52	married	primary education	5	below 7	No	No	No	Insulin	24	Severe	136	greater and equal to130mg/dl	125	70	Hypertension	50	1.55	2.4	Normal(18.5-24.9k.g/m2)	Type 1	never	9	greater than and equal to 8hr	Lower risk	Lower risk	medium support
1.71	little to no distress	above and equal to 52	not married	secondary education and above	8	8-14	Yes	Diabetic foot ulcer	No	Oral	8	Mild	120	70-99mg/dl	125	75	Hypertension	65	1.58	2.5	Overweight(25-29.9k.g/m2)	Type 2	never	7	Less than 8hr	Lower risk	Lower risk	medium support
2.12	moderate distress	above and equal to 52	married	secondary education and above	12	8-14	Yes	Diabetic foot ulcer	No	Oral and insulin	20	Severe	125	120-129/80-89mg/dl	145	95	pre hypertention	75	1.7	2.89	Overweight(25-29.9k.g/m2)	Type 2	never	5	Less than 8hr	Higher risk	Higher risk	poor support
2	little to no distress	below 52	not married	secondary education and above	4	Above and equal to 15	No	No	No	Insulin	13	Moderate	124	120-129/80-89mg/dl	120	75	Normal	58	1.6	2.56	Normal(18.5-24.9k.g/m2)	Type 1	never	7	Less than 8hr	Moderate risk	Moderate risk	medium support
3.41	high distress	above and equal to 52	not married	primary education	10	8-14	Yes	Nephropathy	No	Oral and insulin	20	Severe	130	greater and equal to130mg/dl	150	90	pre hypertention	75	1.74	3.03	Normal(18.5-24.9k.g/m2)	Type 2	never	5	Less than 8hr	Higher risk	Higher risk	medium support
2.24	moderate distress	above and equal to 52	married	primary education	13	8-14	Yes	Nephropathy	Yes	Insulin	24	Severe	120	120-129/80-89mg/dl	150	84	pre hypertention	68	1.7	2.89	Normal(18.5-24.9k.g/m2)	Type 2	never	5	Less than 8hr	Lower risk	Lower risk	medium support
2.12	moderate distress	below 52	not married	primary education	1	below 7	No	No	No	Insulin	11	Moderate	120	120-129/80-89mg/dl	90	50	Normal	18	1.55	2.4	Obese( greater and equal to 30k.g/m2)	Type 2	never	4	Less than 8hr	Lower risk	Lower risk	medium support
4.24	high distress	below 52	not married	primary education	4	below 7	Yes	Diabetic foot ulcer	No	Oral and insulin	27	Severe	300	greater and equal to130mg/dl	120	70	Normal	45	1.58	2.5	Obese( greater and equal to 30k.g/m2)	Type 1	never	6	Less than 8hr	Lower risk	Lower risk	medium support
2.71	moderate distress	above and equal to 52	married	primary education	7	below 7	No	No	No	Oral and insulin	23	Severe	120	120-129/80-89mg/dl	120	75	Normal	64	1.65	2.72	Normal(18.5-24.9k.g/m2)	Type 2	never	8	greater than and equal to 8hr	Lower risk	Lower risk	medium support
2.94	moderate distress	below 52	married	primary education	6	below 7	No	No	No	Oral	22	Severe	150	greater and equal to130mg/dl	140	85	pre hypertention	65	1.63	2.66	Normal(18.5-24.9k.g/m2)	Type 1	never	9	greater than and equal to 8hr	Lower risk	Lower risk	medium support
2.47	moderate distress	below 52	married	primary education	3	below 7	No	No	No	Insulin	21	Severe	120	120-129/80-89mg/dl	100	70	Normal	44	1.48	2.19	Normal(18.5-24.9k.g/m2)	Type 1	never	9	greater than and equal to 8hr	Lower risk	Lower risk	medium support
1.65	little to no distress	below 52	not married	primary education	2	Above and equal to 15	No	No	No	Insulin	21	Severe	128	greater and equal to130mg/dl	100	50	Normal	37	1.45	2.1	Obese( greater and equal to 30k.g/m2)	Type 1	never	9	greater than and equal to 8hr	Lower risk	Lower risk	medium support
2.47	moderate distress	above and equal to 52	married	secondary education and above	12	8-14	Yes	Diabetic foot ulcer	No	Oral and insulin	15	Moderate	127	greater and equal to130mg/dl	150	100	pre hypertention	65	1.6	2.56	Overweight(25-29.9k.g/m2)	Type 2	never	7	Less than 8hr	Lower risk	Lower risk	medium support
1.94	little to no distress	above and equal to 52	not married	secondary education and above	10	8-14	No	No	No	Oral	13	Moderate	130	greater and equal to130mg/dl	140	85	pre hypertention	65	1.52	2.31	Overweight(25-29.9k.g/m2)	Type 2	never	7	Less than 8hr	Lower risk	Lower risk	medium support
2.53	moderate distress	below 52	married	primary education	6	below 7	Yes	Retinopathy	No	Oral and insulin	23	Severe	136	greater and equal to130mg/dl	133	75	Hypertension	55	1.64	2.69	Normal(18.5-24.9k.g/m2)	Type 1	never	6	Less than 8hr	Lower risk	Lower risk	medium support
2.35	moderate distress	above and equal to 52	not married	primary education	12	8-14	Yes	Nephropathy	Yes	Oral and insulin	13	Moderate	152	greater and equal to130mg/dl	140	85	pre hypertention	68	1.59	2.53	Overweight(25-29.9k.g/m2)	Type 2	never	5	Less than 8hr	Lower risk	Lower risk	medium support
1.82	little to no distress	above and equal to 52	not married	primary education	7	Above and equal to 15	Yes	Retinopathy	No	Oral	15	Moderate	150	greater and equal to130mg/dl	152	87	pre hypertention	65	1.72	2.96	Normal(18.5-24.9k.g/m2)	Type 1	never	6	Less than 8hr	Moderate risk	Moderate risk	medium support
2.06	moderate distress	below 52	not married	primary education	3	below 7	No	No	No	Insulin	12	Moderate	126	greater and equal to130mg/dl	120	70	Normal	45	1.55	2.4	Normal(18.5-24.9k.g/m2)	Type 1	never	9	greater than and equal to 8hr	Lower risk	Lower risk	medium support
2.06	moderate distress	above and equal to 52	married	primary education	7	below 7	Yes	Nephropathy	No	Oral and insulin	15	Moderate	120	120-129/80-89mg/dl	125	87	Hypertension	69	1.65	2.72	Overweight(25-29.9k.g/m2)	Type 2	never	6	Less than 8hr	Moderate risk	Moderate risk	medium support
1.65	little to no distress	below 52	not married	primary education	6	Above and equal to 15	No	No	No	Oral	12	Moderate	150	greater and equal to130mg/dl	155	80	pre hypertention	56	1.61	2.59	Normal(18.5-24.9k.g/m2)	Type 2	once/twice	9	greater than and equal to 8hr	Lower risk	Lower risk	medium support
2.65	moderate distress	above and equal to 52	married	primary education	5	below 7	No	No	No	Oral	21	Severe	162	greater and equal to130mg/dl	159	80	pre hypertention	65	1.6	2.56	Overweight(25-29.9k.g/m2)	Type 2	never	5	Less than 8hr	Lower risk	Lower risk	poor support
2.06	moderate distress	above and equal to 52	married	secondary education and above	11	8-14	Yes	Diabetic foot ulcer	No	Oral and insulin	13	Moderate	155	greater and equal to130mg/dl	135	85	Hypertension	80	1.72	2.96	Overweight(25-29.9k.g/m2)	Type 2	never	6	Less than 8hr	Moderate risk	Moderate risk	medium support
2.12	moderate distress	above and equal to 52	married	primary education	10	8-14	Yes	Retinopathy	No	Oral and insulin	20	Severe	150	greater and equal to130mg/dl	150	80	pre hypertention	65	1.6	2.56	Overweight(25-29.9k.g/m2)	Type 2	never	5	Less than 8hr	Lower risk	Lower risk	medium support
1.76	little to no distress	above and equal to 52	not married	primary education	7	below 7	Yes	Retinopathy	Yes	Oral and insulin	14	Moderate	159	greater and equal to130mg/dl	150	80	pre hypertention	68	1.7	2.89	Normal(18.5-24.9k.g/m2)	Type 2	never	5	Less than 8hr	Lower risk	Lower risk	medium support
3	little to no distress	above and equal to 52	not married	secondary education and above	12	8-14	Yes	Diabetic related Coronary Artery Disease	No	Oral and insulin	23	Severe	183	greater and equal to130mg/dl	150	90	pre hypertention	85	1.72	2.96	Overweight(25-29.9k.g/m2)	Type 2	never	6	Less than 8hr	Moderate risk	Moderate risk	medium support
2.24	moderate distress	above and equal to 52	not married	primary education	6	below 7	Yes	Retinopathy	No	Oral and insulin	21	Severe	152	greater and equal to130mg/dl	140	85	pre hypertention	60	1.66	2.76	Normal(18.5-24.9k.g/m2)	Type 2	never	5	Less than 8hr	Moderate risk	Moderate risk	medium support
1.41	little to no distress	above and equal to 52	not married	primary education	5	below 7	No	No	No	Oral and insulin	14	Moderate	185	greater and equal to130mg/dl	172	120	pre hypertention	69	1.64	2.69	Overweight(25-29.9k.g/m2)	Type 2	never	6	Less than 8hr	Lower risk	Lower risk	medium support
1.59	little to no distress	below 52	not married	primary education	3	below 7	No	No	No	Oral and insulin	13	Moderate	180	greater and equal to130mg/dl	130	78	Hypertension	60	1.59	2.53	Normal(18.5-24.9k.g/m2)	Type 2	never	7	Less than 8hr	Lower risk	Lower risk	medium support
1.82	little to no distress	below 52	not married	primary education	5	below 7	No	No	No	Oral	7	Mild	155	70-99mg/dl	130	85	Hypertension	65	1.6	2.56	Overweight(25-29.9k.g/m2)	Type 2	never	7	Less than 8hr	Lower risk	Lower risk	medium support
2.59	moderate distress	above and equal to 52	married	primary education	11	8-14	Yes	Diabetic related Coronary Artery Disease	Yes	Oral and insulin	21	Severe	165	greater and equal to130mg/dl	165	95	pre hypertention	78	1.77	3.13	Normal(18.5-24.9k.g/m2)	Type 2	never	6	Less than 8hr	Lower risk	Lower risk	poor support
1.59	little to no distress	below 52	not married	primary education	3	below 7	No	No	No	Insulin	12	Moderate	135	greater and equal to130mg/dl	120	65	Normal	43	1.56	2.43	Overweight(25-29.9k.g/m2)	Type 1	never	7	Less than 8hr	Lower risk	Lower risk	medium support
3.35	high distress	above and equal to 52	not married	primary education	5	below 7	Yes	Diabetic foot ulcer	No	Oral and insulin	20	Severe	166	greater and equal to130mg/dl	150	84	pre hypertention	68	1.65	2.72	Normal(18.5-24.9k.g/m2)	Type 2	never	5	Less than 8hr	Lower risk	Lower risk	medium support
1.82	little to no distress	above and equal to 52	not married	primary education	6	below 7	No	No	No	Oral	20	Severe	126	greater and equal to130mg/dl	140	82	pre hypertention	72	1.7	2.89	Normal(18.5-24.9k.g/m2)	Type 2	never	6	Less than 8hr	Higher risk	Higher risk	medium support
1.76	little to no distress	below 52	not married	secondary education and above	4	below 7	No	No	No	Oral and insulin	7	Mild	135	70-99mg/dl	115	85	Normal	65	1.71	2.92	Normal(18.5-24.9k.g/m2)	Type 1	never	5	Less than 8hr	Higher risk	Higher risk	medium support
2.65	moderate distress	below 52	not married	primary education	5	below 7	No	No	No	Insulin	15	Moderate	185	greater and equal to130mg/dl	125	85	Hypertension	55	1.6	2.56	Normal(18.5-24.9k.g/m2)	Type 1	never	5	Less than 8hr	Moderate risk	Moderate risk	medium support
2.65	moderate distress	above and equal to 52	married	primary education	3	below 7	No	No	Yes	Oral and insulin	14	Moderate	180	greater and equal to130mg/dl	135	85	Hypertension	68	1.67	2.79	Normal(18.5-24.9k.g/m2)	Type 2	never	6	Less than 8hr	Lower risk	Lower risk	medium support
3.76	high distress	below 52	not married	primary education	6	below 7	Yes	Diabetic foot ulcer	No	Oral	22	Severe	140	greater and equal to130mg/dl	156	99	pre hypertention	65	1.65	2.72	Normal(18.5-24.9k.g/m2)	Type 2	never	6	Less than 8hr	Higher risk	Higher risk	medium support
2.53	moderate distress	below 52	married	primary education	8	8-14	Yes	Retinopathy	Yes	Oral	23	Severe	168	greater and equal to130mg/dl	140	90	pre hypertention	56	1.57	2.46	Normal(18.5-24.9k.g/m2)	Type 2	never	5	Less than 8hr	Lower risk	Lower risk	medium support
3.53	high distress	above and equal to 52	married	primary education	9	8-14	Yes	Retinopathy	No	Oral	16	Moderate	180	greater and equal to130mg/dl	140	85	pre hypertention	65	1.63	2.66	Normal(18.5-24.9k.g/m2)	Type 2	never	5	Less than 8hr	Moderate risk	Moderate risk	medium support
2.65	moderate distress	below 52	married	primary education	5	below 7	Yes	Nephropathy	Yes	Oral and insulin	23	Severe	179	greater and equal to130mg/dl	118	85	Normal	65	1.72	2.96	Normal(18.5-24.9k.g/m2)	Type 2	never	8	greater than and equal to 8hr	Moderate risk	Moderate risk	medium support
1.41	little to no distress	below 52	not married	primary education	4	below 7	No	No	No	Insulin	14	Moderate	95	70-99mg/dl	105	63	Normal	48	1.65	2.72	Overweight(25-29.9k.g/m2)	Type 1	never	6	Less than 8hr	Lower risk	Lower risk	high support
2	little to no distress	above and equal to 52	not married	primary education	5	below 7	Yes	Retinopathy	Yes	Oral and insulin	12	Moderate	164	greater and equal to130mg/dl	110	74	Normal	58	1.78	3.17	Overweight(25-29.9k.g/m2)	Type 2	never	8	greater than and equal to 8hr	Lower risk	Lower risk	high support
2.12	moderate distress	above and equal to 52	married	primary education	2	below 7	Yes	Nephropathy	Yes	Oral	14	Moderate	176	greater and equal to130mg/dl	118	76	Normal	64	1.65	2.72	Normal(18.5-24.9k.g/m2)	Type 2	never	6	Less than 8hr	Lower risk	Lower risk	medium support
1.35	little to no distress	below 52	not married	primary education	5	below 7	No	No	Yes	Oral and insulin	7	Mild	218	70-99mg/dl	112	69	Normal	64	1.65	2.72	Normal(18.5-24.9k.g/m2)	Type 2	never	8	greater than and equal to 8hr	Lower risk	Lower risk	high support
2.06	moderate distress	above and equal to 52	married	primary education	4	below 7	No	Retinopathy	Yes	Oral and insulin	5	Mild	186	greater and equal to130mg/dl	119	74	Normal	78	1.71	2.92	Overweight(25-29.9k.g/m2)	Type 2	never	5	Less than 8hr	Lower risk	Lower risk	high support
1.76	little to no distress	above and equal to 52	not married	primary education	6	below 7	No	No	Yes	Oral	13	Moderate	93	70-99mg/dl	110	64	Normal	77	1.76	3.1	Normal(18.5-24.9k.g/m2)	Type 2	never	4	Less than 8hr	Lower risk	Lower risk	high support
1.29	little to no distress	below 52	not married	primary education	1	below 7	No	No	No	Oral	8	Mild	216	70-99mg/dl	126	76	Hypertension	58	1.6	2.56	Normal(18.5-24.9k.g/m2)	Type 2	never	6	Less than 8hr	Higher risk	Lower risk	high support
1.88	little to no distress	below 52	not married	primary education	3	below 7	No	No	Yes	Oral and insulin	15	Moderate	234	greater and equal to130mg/dl	126	86	Hypertension	68	1.72	2.96	Normal(18.5-24.9k.g/m2)	Type 2	never	7	Less than 8hr	Lower risk	Lower risk	high support
1.41	little to no distress	below 52	not married	primary education	4	below 7	No	No	Yes	Oral	23	Severe	116	120-129/80-89mg/dl	128	83	Hypertension	65	1.5	2.25	Overweight(25-29.9k.g/m2)	Type 2	never	7	Less than 8hr	Lower risk	Lower risk	medium support
1.53	little to no distress	above and equal to 52	married	primary education	2	below 7	No	No	Yes	Oral	7	Mild	226	greater and equal to130mg/dl	112	76	Normal	58	1.64	2.69	Normal(18.5-24.9k.g/m2)	Type 2	never	6	Less than 8hr	Lower risk	Lower risk	high support
2	little to no distress	above and equal to 52	married	primary education	2	below 7	Yes	Retinopathy	Yes	Oral	12	Moderate	98	70-99mg/dl	120	67	Normal	60	1.8	3.24	Normal(18.5-24.9k.g/m2)	Type 2	never	5	Less than 8hr	Lower risk	Lower risk	high support
1.76	little to no distress	below 52	not married	primary education	4	below 7	Yes	Diabetic foot ulcer	Yes	Oral and insulin	13	Moderate	119	120-129/80-89mg/dl	114	68	Normal	70	1.76	3.1	Normal(18.5-24.9k.g/m2)	Type 2	never	7	Less than 8hr	Moderate risk	Moderate risk	poor support
1.59	little to no distress	above and equal to 52	not married	primary education	2	below 7	No	No	Yes	Oral	22	Severe	134	greater and equal to130mg/dl	144	99	pre hypertention	75	1.7	2.89	Overweight(25-29.9k.g/m2)	Type 2	never	5	Less than 8hr	Higher risk	Higher risk	high support
1.41	little to no distress	below 52	married	primary education	2	below 7	No	No	No	Oral	27	Severe	247	greater and equal to130mg/dl	145	89	pre hypertention	77	1.6	2.56	Obese( greater and equal to 30k.g/m2)	Type 2	never	6	Less than 8hr	Lower risk	Lower risk	high support
2.41	moderate distress	below 52	married	primary education	4	below 7	No	No	Yes	Oral and insulin	9	Mild	154	greater and equal to130mg/dl	123	82	Hypertension	64	1.6	2.56	Overweight(25-29.9k.g/m2)	Type 2	once/twice	8	greater than and equal to 8hr	Lower risk	Lower risk	medium support
1.35	little to no distress	below 52	not married	primary education	3	below 7	No	No	Yes	Oral	13	Moderate	146	greater and equal to130mg/dl	106	67	Normal	62	1.58	2.5	Normal(18.5-24.9k.g/m2)	Type 2	never	8	greater than and equal to 8hr	Lower risk	Lower risk	medium support
2.29	moderate distress	below 52	married	secondary education and above	6	below 7	Yes	Diabetic related Coronary Artery Disease	Yes	Oral and insulin	6	Mild	124	120-129/80-89mg/dl	106	65	Normal	74	1.66	2.76	Overweight(25-29.9k.g/m2)	Type 2	never	8	greater than and equal to 8hr	Moderate risk	Moderate risk	medium support
1.71	little to no distress	above and equal to 52	married	primary education	2	below 7	No	No	No	Oral	12	Moderate	96	70-99mg/dl	118	76	Normal	71	1.58	2.5	Overweight(25-29.9k.g/m2)	Type 2	never	8	greater than and equal to 8hr	Lower risk	Lower risk	poor support
1.94	little to no distress	below 52	married	primary education	5	below 7	No	No	Yes	Oral	7	Mild	170	greater and equal to130mg/dl	118	86	Normal	67	1.6	2.56	Overweight(25-29.9k.g/m2)	Type 2	never	10	greater than and equal to 8hr	Lower risk	Lower risk	medium support
1.88	little to no distress	above and equal to 52	married	primary education	5	below 7	No	No	No	Oral and insulin	7	Mild	134	greater and equal to130mg/dl	112	78	Normal	68	1.8	3.24	Normal(18.5-24.9k.g/m2)	Type 2	never	8	greater than and equal to 8hr	Lower risk	Lower risk	poor support
3.53	high distress	above and equal to 52	married	primary education	8	8-14	No	No	No	Oral	21	Severe	211	greater and equal to130mg/dl	150	80	pre hypertention	63	1.59	2.53	Normal(18.5-24.9k.g/m2)	Type 2	never	6	Less than 8hr	Lower risk	Lower risk	poor support
3.24	high distress	above and equal to 52	married	secondary education and above	6	below 7	No	No	Yes	Oral	16	Moderate	136	greater and equal to130mg/dl	130	90	Hypertension	80	1.7	2.89	Overweight(25-29.9k.g/m2)	Type 2	never	2	Less than 8hr	Lower risk	Lower risk	medium support
3.41	high distress	below 52	not married	secondary education and above	10	8-14	No	No	No	Oral and insulin	7	Mild	340	greater and equal to130mg/dl	127	80	Hypertension	58	1.64	2.69	Normal(18.5-24.9k.g/m2)	Type 1	never	7	Less than 8hr	Lower risk	Lower risk	medium support
3.12	high distress	below 52	not married	primary education	12	8-14	Yes	Diabetic related Coronary Artery Disease	No	Oral and insulin	14	Moderate	127	greater and equal to130mg/dl	85	70	Normal	55	1.63	2.66	Normal(18.5-24.9k.g/m2)	Type 1	never	7	Less than 8hr	Lower risk	Lower risk	medium support
2.53	moderate distress	below 52	married	secondary education and above	4	below 7	No	No	No	Oral	13	Moderate	310	greater and equal to130mg/dl	125	80	Hypertension	68	1.7	2.89	Normal(18.5-24.9k.g/m2)	Type 2	never	6	Less than 8hr	Lower risk	Lower risk	poor support
3.88	high distress	above and equal to 52	not married	primary education	11	8-14	Yes	Diabetic foot ulcer	Yes	Oral and insulin	15	Moderate	213	greater and equal to130mg/dl	150	90	pre hypertention	63	1.67	2.79	Normal(18.5-24.9k.g/m2)	Type 2	never	5	Less than 8hr	Lower risk	Lower risk	medium support
3.41	high distress	below 52	married	primary education	5	below 7	Yes	Diabetic foot ulcer	Yes	Oral and insulin	22	Severe	130	greater and equal to130mg/dl	140	80	pre hypertention	56	1.6	2.56	Normal(18.5-24.9k.g/m2)	Type 2	never	7	Less than 8hr	Lower risk	Lower risk	medium support
2.71	moderate distress	above and equal to 52	married	primary education	10	8-14	No	No	No	Oral	22	Severe	213	greater and equal to130mg/dl	150	90	pre hypertention	65	1.67	2.79	Normal(18.5-24.9k.g/m2)	Type 2	never	6	Less than 8hr	Lower risk	Lower risk	poor support
3.47	high distress	above and equal to 52	married	primary education	6	below 7	No	No	No	Oral	23	Severe	113	120-129/80-89mg/dl	130	80	Hypertension	65	1.7	2.89	Normal(18.5-24.9k.g/m2)	Type 2	never	8	greater than and equal to 8hr	Moderate risk	Lower risk	poor support
4.06	high distress	above and equal to 52	married	secondary education and above	6	below 7	No	No	No	Oral and insulin	16	Moderate	136	greater and equal to130mg/dl	130	90	Hypertension	64	1.67	2.79	Normal(18.5-24.9k.g/m2)	Type 2	never	5	Less than 8hr	Lower risk	Lower risk	medium support
3.47	high distress	below 52	married	primary education	6	below 7	Yes	Retinopathy	Yes	Oral and insulin	20	Severe	301	greater and equal to130mg/dl	130	70	Hypertension	67	1.7	2.89	Normal(18.5-24.9k.g/m2)	Type 2	never	5	Less than 8hr	Moderate risk	Moderate risk	medium support
3.59	high distress	above and equal to 52	married	secondary education and above	3	below 7	No	No	No	Oral	20	Severe	231	greater and equal to130mg/dl	120	70	Normal	65	1.7	2.89	Normal(18.5-24.9k.g/m2)	Type 2	never	5	Less than 8hr	Lower risk	Lower risk	poor support
3.12	high distress	below 52	not married	secondary education and above	18	Above and equal to 15	No	No	No	Oral and insulin	21	Severe	300	greater and equal to130mg/dl	127	85	Hypertension	57	1.66	2.76	Normal(18.5-24.9k.g/m2)	Type 1	never	7	Less than 8hr	Lower risk	Lower risk	medium support
2.76	moderate distress	below 52	married	primary education	5	below 7	No	No	No	Oral	16	Moderate	310	greater and equal to130mg/dl	120	80	Normal	61	1.65	2.72	Normal(18.5-24.9k.g/m2)	Type 2	never	8	greater than and equal to 8hr	Lower risk	Lower risk	medium support
3.06	high distress	below 52	married	secondary education and above	3	below 7	No	No	No	Oral	20	Severe	210	greater and equal to130mg/dl	120	70	Normal	62	1.61	2.59	Normal(18.5-24.9k.g/m2)	Type 2	never	4	Less than 8hr	Lower risk	Lower risk	poor support
3.41	high distress	above and equal to 52	not married	primary education	11	8-14	Yes	Diabetic foot ulcer	No	Oral	20	Severe	117	120-129/80-89mg/dl	130	90	Hypertension	59	1.7	2.89	Normal(18.5-24.9k.g/m2)	Type 2	never	5	Less than 8hr	Higher risk	Higher risk	poor support
4	high distress	above and equal to 52	married	primary education	4	below 7	No	No	No	Oral and insulin	21	Severe	218	greater and equal to130mg/dl	130	90	Hypertension	65	1.67	2.79	Normal(18.5-24.9k.g/m2)	Type 2	never	8	greater than and equal to 8hr	Moderate risk	Moderate risk	medium support
4	high distress	below 52	married	secondary education and above	8	8-14	No	No	No	Oral	7	Mild	138	greater and equal to130mg/dl	130	90	Hypertension	66	1.59	2.53	Overweight(25-29.9k.g/m2)	Type 2	never	7	Less than 8hr	Moderate risk	Moderate risk	medium support
4.24	high distress	above and equal to 52	married	primary education	12	8-14	Yes	Diabetic foot ulcer	No	Oral and insulin	21	Severe	170	greater and equal to130mg/dl	140	89	pre hypertention	60	1.65	2.72	Normal(18.5-24.9k.g/m2)	Type 2	never	9	greater than and equal to 8hr	Higher risk	Higher risk	medium support
4.29	high distress	above and equal to 52	not married	primary education	10	8-14	Yes	Diabetic related Coronary Artery Disease	No	Oral	20	Severe	150	greater and equal to130mg/dl	140	80	pre hypertention	66	1.62	2.62	Overweight(25-29.9k.g/m2)	Type 2	never	6	Less than 8hr	Moderate risk	Moderate risk	medium support
3.24	high distress	below 52	married	secondary education and above	8	8-14	No	No	No	Insulin	21	Severe	150	greater and equal to130mg/dl	140	90	pre hypertention	69	1.65	2.72	Overweight(25-29.9k.g/m2)	Type 1	regular	8	greater than and equal to 8hr	Lower risk	Lower risk	medium support
3.29	high distress	above and equal to 52	married	primary education	6	below 7	No	No	No	Oral	23	Severe	234	greater and equal to130mg/dl	145	87	pre hypertention	74	1.69	2.86	Overweight(25-29.9k.g/m2)	Type 2	never	5	Less than 8hr	Lower risk	Lower risk	medium support
3.82	high distress	below 52	not married	primary education	9	8-14	Yes	Nephropathy	Yes	Oral and insulin	25	Severe	220	greater and equal to130mg/dl	145	89	pre hypertention	67	1.67	2.79	Normal(18.5-24.9k.g/m2)	Type 1	never	5	Less than 8hr	Lower risk	Lower risk	medium support
2.71	moderate distress	below 52	not married	primary education	6	below 7	No	No	No	Insulin	14	Moderate	128	greater and equal to130mg/dl	125	86	Hypertension	58	1.65	2.72	Normal(18.5-24.9k.g/m2)	Type 1	never	7	Less than 8hr	Lower risk	Lower risk	poor support
3.76	high distress	above and equal to 52	not married	secondary education and above	6	below 7	No	No	No	Oral and insulin	16	Moderate	247	greater and equal to130mg/dl	130	90	Hypertension	69	1.67	2.79	Normal(18.5-24.9k.g/m2)	Type 2	never	7	Less than 8hr	Lower risk	Lower risk	medium support
2.06	moderate distress	above and equal to 52	married	primary education	5	below 7	No	No	No	Oral	14	Moderate	215	greater and equal to130mg/dl	113	76	Normal	61	1.63	2.66	Normal(18.5-24.9k.g/m2)	Type 2	never	7	Less than 8hr	Lower risk	Lower risk	poor support
2.65	moderate distress	below 52	married	secondary education and above	6	below 7	No	No	Yes	Oral and insulin	14	Moderate	210	greater and equal to130mg/dl	125	85	Hypertension	57	1.56	2.43	Normal(18.5-24.9k.g/m2)	Type 2	never	6	Less than 8hr	Moderate risk	Moderate risk	poor support
2.53	moderate distress	above and equal to 52	married	secondary education and above	6	below 7	Yes	Diabetic related Coronary Artery Disease	Yes	Oral and insulin	21	Severe	251	greater and equal to130mg/dl	130	89	Hypertension	68	1.65	2.72	Normal(18.5-24.9k.g/m2)	Type 2	never	5	Less than 8hr	Moderate risk	Moderate risk	medium support
2.47	moderate distress	above and equal to 52	married	secondary education and above	4	below 7	No	No	No	Oral	22	Severe	200	greater and equal to130mg/dl	120	90	Hypertension	59	1.65	2.72	Normal(18.5-24.9k.g/m2)	Type 2	once/twice	6	Less than 8hr	Higher risk	Higher risk	medium support
2.53	moderate distress	below 52	married	secondary education and above	3	below 7	No	No	No	Oral and insulin	12	Moderate	211	greater and equal to130mg/dl	130	84	Hypertension	67	1.63	2.66	Overweight(25-29.9k.g/m2)	Type 1	once/twice	7	Less than 8hr	Lower risk	Lower risk	poor support
2.76	moderate distress	above and equal to 52	married	primary education	7	below 7	Yes	Diabetic foot ulcer	No	Oral and insulin	24	Severe	211	greater and equal to130mg/dl	125	78	Hypertension	65	1.59	2.53	Overweight(25-29.9k.g/m2)	Type 2	never	7	Less than 8hr	Lower risk	Lower risk	medium support
2.88	moderate distress	below 52	married	primary education	5	below 7	No	No	No	Oral and insulin	22	Severe	217	greater and equal to130mg/dl	125	75	Hypertension	64	1.62	2.62	Normal(18.5-24.9k.g/m2)	Type 2	regular	6	Less than 8hr	Lower risk	Lower risk	medium support
2.59	moderate distress	above and equal to 52	married	primary education	16	Above and equal to 15	Yes	Retinopathy	No	Oral and insulin	20	Severe	320	greater and equal to130mg/dl	140	84	pre hypertention	78	1.7	2.89	Overweight(25-29.9k.g/m2)	Type 2	once/twice	6	Less than 8hr	Lower risk	Lower risk	medium support
2.65	moderate distress	below 52	not married	primary education	9	8-14	Yes	Diabetic related Coronary Artery Disease	Yes	Oral and insulin	21	Severe	185	greater and equal to130mg/dl	120	75	Normal	75	1.59	2.53	Overweight(25-29.9k.g/m2)	Type 1	never	6	Less than 8hr	Lower risk	Lower risk	poor support
3.24	high distress	above and equal to 52	married	primary education	5	below 7	Yes	Diabetic foot ulcer	Yes	Oral and insulin	25	Severe	231	greater and equal to130mg/dl	125	75	Hypertension	69	1.79	3.2	Normal(18.5-24.9k.g/m2)	Type 2	never	7	Less than 8hr	Higher risk	Higher risk	medium support
4	high distress	above and equal to 52	not married	secondary education and above	15	Above and equal to 15	Yes	Nephropathy	No	Oral and insulin	27	Severe	320	greater and equal to130mg/dl	140	95	pre hypertention	75	1.63	2.66	Overweight(25-29.9k.g/m2)	Type 2	never	4	Less than 8hr	Lower risk	Lower risk	medium support
3	high distress	below 52	not married	secondary education and above	3	below 7	No	No	No	Insulin	9	Mild	174	greater and equal to130mg/dl	130	80	Hypertension	61	1.62	2.62	Normal(18.5-24.9k.g/m2)	Type 1	never	7	Less than 8hr	Lower risk	Lower risk	medium support
3.76	high distress	below 52	married	primary education	6	below 7	No	No	No	Oral	9	Mild	207	greater and equal to130mg/dl	152	110	pre hypertention	75	1.64	2.69	Overweight(25-29.9k.g/m2)	Type 2	never	6	Less than 8hr	Lower risk	Lower risk	medium support
2.82	moderate distress	below 52	not married	secondary education and above	4	below 7	No	No	No	Oral and insulin	7	Mild	210	greater and equal to130mg/dl	130	70	Hypertension	60	1.65	2.72	Normal(18.5-24.9k.g/m2)	Type 2	never	8	greater than and equal to 8hr	Moderate risk	Moderate risk	medium support
3.18	high distress	above and equal to 52	not married	primary education	10	8-14	Yes	Retinopathy	No	Oral and insulin	20	Severe	201	greater and equal to130mg/dl	140	90	pre hypertention	60	1.61	2.59	Normal(18.5-24.9k.g/m2)	Type 2	never	7	Less than 8hr	Lower risk	Lower risk	poor support
3	high distress	above and equal to 52	married	primary education	6	below 7	No	No	No	Oral	14	Moderate	275	greater and equal to130mg/dl	135	87	Hypertension	69	1.65	2.72	Overweight(25-29.9k.g/m2)	Type 2	once/twice	7	Less than 8hr	Lower risk	Lower risk	poor support
2.94	moderate distress	below 52	married	primary education	5	below 7	No	No	No	Oral and insulin	15	Moderate	221	greater and equal to130mg/dl	130	87	Hypertension	58	1.62	2.62	Normal(18.5-24.9k.g/m2)	Type 1	once/twice	7	Less than 8hr	Moderate risk	Lower risk	medium support
3.88	high distress	below 52	not married	primary education	8	8-14	No	No	No	Insulin	15	Moderate	250	greater and equal to130mg/dl	100	73	Normal	49	1.55	2.4	Normal(18.5-24.9k.g/m2)	Type 1	never	9	greater than and equal to 8hr	Lower risk	Lower risk	medium support
3.18	high distress	above and equal to 52	married	primary education	7	below 7	No	No	No	Oral	12	Moderate	165	greater and equal to130mg/dl	157	80	pre hypertention	71	1.62	2.62	Overweight(25-29.9k.g/m2)	Type 2	never	6	Less than 8hr	Lower risk	Lower risk	medium support
3.47	high distress	below 52	not married	secondary education and above	6	below 7	Yes	Diabetic foot ulcer	Yes	Oral and insulin	7	Mild	257	greater and equal to130mg/dl	161	77	pre hypertention	73	1.67	2.79	Overweight(25-29.9k.g/m2)	Type 2	never	7	Less than 8hr	Lower risk	Lower risk	poor support
2.71	moderate distress	below 52	married	primary education	6	below 7	No	No	No	Oral	14	Moderate	198	greater and equal to130mg/dl	137	72	Hypertension	65	1.59	2.53	Overweight(25-29.9k.g/m2)	Type 2	never	7	Less than 8hr	Lower risk	Lower risk	poor support
2.94	moderate distress	above and equal to 52	married	secondary education and above	5	below 7	Yes	Diabetic foot ulcer	No	Oral and insulin	15	Moderate	200	greater and equal to130mg/dl	146	88	pre hypertention	68	1.63	2.66	Overweight(25-29.9k.g/m2)	Type 2	never	7	Less than 8hr	Moderate risk	Lower risk	high support
2.24	moderate distress	above and equal to 52	married	primary education	5	below 7	No	No	No	Oral	14	Moderate	215	greater and equal to130mg/dl	105	67	Normal	70	1.69	2.86	Normal(18.5-24.9k.g/m2)	Type 2	never	6	Less than 8hr	Lower risk	Lower risk	medium support
1.82	little to no distress	above and equal to 52	married	primary education	5	below 7	No	No	No	Oral and insulin	13	Moderate	320	greater and equal to130mg/dl	155	76	pre hypertention	75	1.52	2.31	Obese( greater and equal to 30k.g/m2)	Type 2	never	5	Less than 8hr	Lower risk	Lower risk	poor support
2.82	moderate distress	above and equal to 52	married	primary education	5	below 7	No	No	No	Oral and insulin	20	Severe	177	greater and equal to130mg/dl	150	88	pre hypertention	65	1.49	2.22	Overweight(25-29.9k.g/m2)	Type 2	never	6	Less than 8hr	Lower risk	Lower risk	medium support
2.41	moderate distress	above and equal to 52	married	primary education	4	below 7	No	No	No	Oral	21	Severe	267	greater and equal to130mg/dl	186	109	pre hypertention	67	1.66	2.76	Normal(18.5-24.9k.g/m2)	Type 2	never	6	Less than 8hr	Lower risk	Lower risk	medium support
2.18	moderate distress	above and equal to 52	married	primary education	6	below 7	No	No	Yes	Oral	22	Severe	185	greater and equal to130mg/dl	137	87	Hypertension	67	1.48	2.19	Obese( greater and equal to 30k.g/m2)	Type 2	never	6	Less than 8hr	Lower risk	Lower risk	poor support
2.35	moderate distress	above and equal to 52	married	primary education	7	below 7	Yes	Diabetic foot ulcer	No	Oral and insulin	21	Severe	231	greater and equal to130mg/dl	165	71	pre hypertention	67	1.67	2.79	Normal(18.5-24.9k.g/m2)	Type 2	never	8	greater than and equal to 8hr	Lower risk	Lower risk	medium support
2.82	moderate distress	below 52	not married	primary education	3	below 7	No	No	No	Insulin	14	Moderate	189	greater and equal to130mg/dl	110	80	Normal	64	1.67	2.79	Normal(18.5-24.9k.g/m2)	Type 1	never	7	Less than 8hr	Lower risk	Lower risk	poor support
3.06	high distress	above and equal to 52	married	secondary education and above	5	below 7	Yes	Diabetic foot ulcer	Yes	Oral and insulin	21	Severe	215	greater and equal to130mg/dl	154	89	pre hypertention	74	1.69	2.86	Overweight(25-29.9k.g/m2)	Type 2	once/twice	6	Less than 8hr	Lower risk	Lower risk	medium support
2.76	moderate distress	above and equal to 52	married	primary education	6	below 7	No	No	No	Oral and insulin	23	Severe	232	greater and equal to130mg/dl	144	78	pre hypertention	69	1.66	2.76	Overweight(25-29.9k.g/m2)	Type 2	once/twice	6	Less than 8hr	Lower risk	Lower risk	medium support
2.88	moderate distress	below 52	not married	secondary education and above	8	8-14	Yes	Diabetic related Coronary Artery Disease	No	Oral and insulin	15	Moderate	178	greater and equal to130mg/dl	167	89	pre hypertention	75	1.78	3.17	Normal(18.5-24.9k.g/m2)	Type 1	never	6	Less than 8hr	Lower risk	Lower risk	medium support
2.71	moderate distress	below 52	not married	secondary education and above	4	below 7	No	No	Yes	Insulin	14	Moderate	109	120-129/80-89mg/dl	135	76	Hypertension	67	1.71	2.92	Normal(18.5-24.9k.g/m2)	Type 1	never	7	Less than 8hr	Moderate risk	Moderate risk	poor support
2.18	moderate distress	above and equal to 52	married	primary education	5	below 7	No	No	No	Oral	20	Severe	213	greater and equal to130mg/dl	129	85	Hypertension	66	1.61	2.59	Overweight(25-29.9k.g/m2)	Type 2	never	7	Less than 8hr	Lower risk	Lower risk	medium support
2.29	moderate distress	above and equal to 52	married	primary education	5	below 7	No	No	No	Oral and insulin	16	Moderate	215	greater and equal to130mg/dl	164	78	pre hypertention	76	1.67	2.79	Overweight(25-29.9k.g/m2)	Type 2	never	6	Less than 8hr	Lower risk	Lower risk	medium support
2.47	moderate distress	below 52	not married	primary education	3	below 7	No	No	No	Insulin	25	Severe	217	greater and equal to130mg/dl	144	68	pre hypertention	45	1.47	2.16	Normal(18.5-24.9k.g/m2)	Type 1	never	9	greater than and equal to 8hr	Lower risk	Lower risk	medium support
2.94	moderate distress	below 52	married	secondary education and above	6	below 7	No	No	No	Oral and insulin	16	Moderate	321	greater and equal to130mg/dl	120	68	Normal	63	1.67	2.79	Normal(18.5-24.9k.g/m2)	Type 2	never	6	Less than 8hr	Lower risk	Lower risk	medium support
3	high distress	below 52	married	primary education	4	below 7	No	No	No	Insulin	12	Moderate	254	greater and equal to130mg/dl	100	70	Normal	48	1.62	2.62	Obese( greater and equal to 30k.g/m2)	Type 2	never	9	greater than and equal to 8hr	Lower risk	Lower risk	medium support
3.12	high distress	above and equal to 52	married	primary education	6	below 7	Yes	Diabetic foot ulcer	No	Oral and insulin	20	Severe	253	greater and equal to130mg/dl	130	89	Hypertension	74	1.68	2.82	Overweight(25-29.9k.g/m2)	Type 2	never	7	Less than 8hr	Lower risk	Lower risk	medium support
3.06	high distress	above and equal to 52	not married	primary education	5	below 7	No	No	Yes	Oral	23	Severe	99	70-99mg/dl	150	87	pre hypertention	56	1.61	2.59	Normal(18.5-24.9k.g/m2)	Type 2	never	6	Less than 8hr	Lower risk	Lower risk	poor support
2.94	moderate distress	above and equal to 52	married	primary education	11	8-14	Yes	Retinopathy	Yes	Oral and insulin	25	Severe	123	120-129/80-89mg/dl	150	83	pre hypertention	77	1.72	2.96	Overweight(25-29.9k.g/m2)	Type 2	never	6	Less than 8hr	Moderate risk	Moderate risk	medium support
2.82	moderate distress	below 52	not married	secondary education and above	4	below 7	No	No	Yes	Oral and insulin	21	Severe	221	greater and equal to130mg/dl	134	85	Hypertension	53	1.66	2.76	Normal(18.5-24.9k.g/m2)	Type 1	never	6	Less than 8hr	Lower risk	Lower risk	poor support
3.53	high distress	below 52	married	secondary education and above	5	below 7	No	No	No	Oral and insulin	21	Severe	135	greater and equal to130mg/dl	138	97	Hypertension	68	1.6	2.56	Overweight(25-29.9k.g/m2)	Type 2	never	6	Less than 8hr	Lower risk	Lower risk	medium support
3.65	high distress	below 52	not married	primary education	6	below 7	Yes	Retinopathy	Yes	Oral and insulin	21	Severe	103	120-129/80-89mg/dl	127	67	Hypertension	58	1.58	2.5	Normal(18.5-24.9k.g/m2)	Type 2	never	6	Less than 8hr	Lower risk	Lower risk	medium support
3.53	high distress	above and equal to 52	married	primary education	5	below 7	No	No	No	Oral	20	Severe	211	greater and equal to130mg/dl	135	82	Hypertension	63	1.65	2.72	Normal(18.5-24.9k.g/m2)	Type 2	never	6	Less than 8hr	Lower risk	Lower risk	medium support
3.18	high distress	above and equal to 52	married	primary education	15	Above and equal to 15	Yes	Diabetic foot ulcer	No	Oral and insulin	22	Severe	213	greater and equal to130mg/dl	120	90	Hypertension	72	1.75	3.06	Normal(18.5-24.9k.g/m2)	Type 2	never	5	Less than 8hr	Lower risk	Lower risk	medium support
3	high distress	above and equal to 52	married	primary education	6	below 7	No	No	Yes	Oral and insulin	20	Severe	250	greater and equal to130mg/dl	140	89	pre hypertention	62	1.59	2.53	Normal(18.5-24.9k.g/m2)	Type 2	never	6	Less than 8hr	Lower risk	Lower risk	poor support
2.82	moderate distress	below 52	not married	primary education	7	below 7	No	No	No	Oral	21	Severe	190	greater and equal to130mg/dl	140	75	pre hypertention	60	1.6	2.56	Normal(18.5-24.9k.g/m2)	Type 2	never	7	Less than 8hr	Lower risk	Lower risk	poor support
2.71	moderate distress	below 52	not married	primary education	6	below 7	No	No	No	Insulin	12	Moderate	128	greater and equal to130mg/dl	125	86	Hypertension	58	1.65	2.72	Normal(18.5-24.9k.g/m2)	Type 1	once/twice	7	Less than 8hr	Lower risk	Lower risk	medium support
3.59	high distress	above and equal to 52	not married	secondary education and above	6	below 7	No	No	No	Oral and insulin	16	Moderate	247	greater and equal to130mg/dl	130	90	Hypertension	69	1.67	2.79	Normal(18.5-24.9k.g/m2)	Type 2	never	7	Less than 8hr	Moderate risk	Lower risk	poor support
2.06	moderate distress	above and equal to 52	married	primary education	5	below 7	No	No	No	Oral	14	Moderate	215	greater and equal to130mg/dl	113	67	Normal	65	1.69	2.86	Normal(18.5-24.9k.g/m2)	Type 2	never	7	Less than 8hr	Moderate risk	Lower risk	medium support
2.65	moderate distress	below 52	married	secondary education and above	6	below 7	No	No	No	Oral	14	Moderate	210	greater and equal to130mg/dl	125	85	Hypertension	56	1.56	2.43	Normal(18.5-24.9k.g/m2)	Type 2	never	6	Less than 8hr	Lower risk	Lower risk	medium support
2.24	moderate distress	above and equal to 52	married	secondary education and above	6	below 7	Yes	Diabetic foot ulcer	No	Oral and insulin	23	Severe	251	greater and equal to130mg/dl	130	90	Hypertension	68	1.65	2.72	Normal(18.5-24.9k.g/m2)	Type 2	never	5	Less than 8hr	Higher risk	Higher risk	medium support
2.35	moderate distress	above and equal to 52	married	secondary education and above	4	below 7	No	No	No	Oral	16	Moderate	200	greater and equal to130mg/dl	140	90	pre hypertention	65	1.65	2.72	Normal(18.5-24.9k.g/m2)	Type 2	never	6	Less than 8hr	Moderate risk	Moderate risk	medium support
2.47	moderate distress	below 52	married	secondary education and above	3	below 7	No	No	Yes	Oral and insulin	12	Moderate	211	greater and equal to130mg/dl	130	84	Hypertension	67	1.63	2.66	Overweight(25-29.9k.g/m2)	Type 1	never	7	Less than 8hr	Lower risk	Lower risk	medium support
2.71	moderate distress	above and equal to 52	married	primary education	7	below 7	Yes	Diabetic foot ulcer	No	Oral	22	Severe	211	greater and equal to130mg/dl	125	78	Hypertension	65	1.59	2.53	Overweight(25-29.9k.g/m2)	Type 2	never	7	Less than 8hr	Lower risk	Lower risk	poor support
2.65	moderate distress	below 52	married	primary education	5	below 7	No	No	No	Oral	22	Severe	217	greater and equal to130mg/dl	125	78	Hypertension	62	1.63	2.66	Normal(18.5-24.9k.g/m2)	Type 2	never	6	Less than 8hr	Lower risk	Lower risk	poor support
2.53	moderate distress	above and equal to 52	married	primary education	16	Above and equal to 15	Yes	Retinopathy	No	Oral and insulin	22	Severe	320	greater and equal to130mg/dl	147	86	pre hypertention	78	1.7	2.89	Overweight(25-29.9k.g/m2)	Type 2	never	6	Less than 8hr	Lower risk	Lower risk	medium support
2.65	moderate distress	below 52	not married	primary education	9	8-14	Yes	Nephropathy	Yes	Oral and insulin	23	Severe	87	70-99mg/dl	120	78	Normal	75	1.59	2.53	Overweight(25-29.9k.g/m2)	Type 1	never	6	Less than 8hr	Moderate risk	Lower risk	medium support
3.24	high distress	above and equal to 52	married	primary education	5	below 7	No	No	No	Oral	26	Severe	231	greater and equal to130mg/dl	125	75	Hypertension	69	1.7	2.89	Normal(18.5-24.9k.g/m2)	Type 2	never	7	Less than 8hr	Moderate risk	Lower risk	poor support
4	high distress	above and equal to 52	not married	primary education	15	Above and equal to 15	Yes	Nephropathy	No	Oral and insulin	27	Severe	320	greater and equal to130mg/dl	140	90	pre hypertention	75	1.64	2.69	Overweight(25-29.9k.g/m2)	Type 2	never	4	Less than 8hr	Moderate risk	Lower risk	medium support
3.18	high distress	below 52	not married	secondary education and above	5	below 7	No	No	No	Oral and insulin	6	Mild	174	greater and equal to130mg/dl	130	80	Hypertension	60	1.61	2.59	Normal(18.5-24.9k.g/m2)	Type 1	never	7	Less than 8hr	Lower risk	Lower risk	medium support
3.76	high distress	below 52	married	primary education	6	below 7	No	No	No	Oral	6	Mild	207	greater and equal to130mg/dl	152	88	pre hypertention	57	1.63	2.66	Normal(18.5-24.9k.g/m2)	Type 2	never	5	Less than 8hr	Lower risk	Lower risk	medium support
2.82	moderate distress	below 52	not married	secondary education and above	4	below 7	No	No	No	Oral and insulin	6	Mild	210	greater and equal to130mg/dl	137	77	Hypertension	67	1.63	2.66	Overweight(25-29.9k.g/m2)	Type 2	never	8	greater than and equal to 8hr	Moderate risk	Moderate risk	medium support
3.12	high distress	above and equal to 52	not married	primary education	10	8-14	Yes	Retinopathy	No	Oral and insulin	20	Severe	201	greater and equal to130mg/dl	140	90	pre hypertention	60	1.61	2.59	Normal(18.5-24.9k.g/m2)	Type 2	never	6	Less than 8hr	Lower risk	Lower risk	poor support
3	high distress	above and equal to 52	married	primary education	6	below 7	No	No	No	Oral	13	Moderate	271	greater and equal to130mg/dl	130	87	Hypertension	67	1.68	2.82	Normal(18.5-24.9k.g/m2)	Type 2	never	7	Less than 8hr	Moderate risk	Moderate risk	poor support
2.76	moderate distress	below 52	married	primary education	5	below 7	No	No	No	Oral and insulin	15	Moderate	321	greater and equal to130mg/dl	130	80	Hypertension	58	1.63	2.66	Normal(18.5-24.9k.g/m2)	Type 1	never	7	Less than 8hr	Moderate risk	Moderate risk	medium support
3.88	high distress	below 52	not married	secondary education and above	4	below 7	No	No	No	Insulin	15	Moderate	350	greater and equal to130mg/dl	100	65	Normal	45	1.55	2.4	Normal(18.5-24.9k.g/m2)	Type 1	never	9	greater than and equal to 8hr	Lower risk	Lower risk	medium support
3.18	high distress	above and equal to 52	married	primary education	7	below 7	No	No	No	Oral	12	Moderate	165	greater and equal to130mg/dl	157	80	pre hypertention	65	1.62	2.62	Normal(18.5-24.9k.g/m2)	Type 2	never	6	Less than 8hr	Moderate risk	Lower risk	medium support
3.47	high distress	below 52	not married	secondary education and above	6	below 7	Yes	Diabetic foot ulcer	No	Oral and insulin	6	Mild	250	greater and equal to130mg/dl	105	64	Normal	69	1.53	2.34	Overweight(25-29.9k.g/m2)	Type 2	never	7	Less than 8hr	Lower risk	Lower risk	poor support
2.71	moderate distress	below 52	married	primary education	6	below 7	No	No	No	Oral	14	Moderate	198	greater and equal to130mg/dl	130	70	Hypertension	65	1.59	2.53	Overweight(25-29.9k.g/m2)	Type 2	never	7	Less than 8hr	Lower risk	Lower risk	poor support
2.94	moderate distress	above and equal to 52	married	secondary education and above	5	below 7	Yes	Diabetic related Coronary Artery Disease	No	Oral and insulin	13	Moderate	200	greater and equal to130mg/dl	140	85	pre hypertention	65	1.67	2.79	Normal(18.5-24.9k.g/m2)	Type 2	once/twice	7	Less than 8hr	Moderate risk	Lower risk	medium support
2.24	moderate distress	above and equal to 52	married	primary education	5	below 7	No	No	No	Oral and insulin	22	Mild	215	greater and equal to130mg/dl	125	86	Hypertension	67	1.6	2.56	Overweight(25-29.9k.g/m2)	Type 2	never	6	Less than 8hr	Lower risk	Lower risk	medium support
2	little to no distress	above and equal to 52	married	primary education	5	below 7	No	No	No	Oral and insulin	13	Moderate	320	greater and equal to130mg/dl	140	67	pre hypertention	75	1.62	2.62	Overweight(25-29.9k.g/m2)	Type 2	never	7	Less than 8hr	Lower risk	Lower risk	poor support
2.82	moderate distress	above and equal to 52	married	primary education	5	below 7	No	No	No	Oral and insulin	20	Severe	251	greater and equal to130mg/dl	150	85	pre hypertention	65	1.62	2.62	Normal(18.5-24.9k.g/m2)	Type 2	never	6	Less than 8hr	Lower risk	Lower risk	medium support
2.41	moderate distress	above and equal to 52	married	primary education	4	below 7	No	No	No	Oral and insulin	21	Severe	321	greater and equal to130mg/dl	185	95	pre hypertention	68	1.65	2.72	Normal(18.5-24.9k.g/m2)	Type 2	never	6	Less than 8hr	Moderate risk	Moderate risk	medium support
2.24	moderate distress	above and equal to 52	married	primary education	6	below 7	No	No	Yes	Oral and insulin	21	Severe	185	greater and equal to130mg/dl	130	85	Hypertension	52	1.55	2.4	Normal(18.5-24.9k.g/m2)	Type 2	never	7	Less than 8hr	Lower risk	Lower risk	medium support
2.35	moderate distress	above and equal to 52	married	primary education	7	below 7	Yes	Diabetic foot ulcer	No	Oral and insulin	21	Severe	231	greater and equal to130mg/dl	165	60	pre hypertention	58	1.65	2.72	Normal(18.5-24.9k.g/m2)	Type 2	never	7	Less than 8hr	Moderate risk	Moderate risk	medium support
2.82	moderate distress	below 52	not married	primary education	3	below 7	No	No	No	Oral	14	Moderate	188	greater and equal to130mg/dl	110	89	Normal	60	1.61	2.59	Normal(18.5-24.9k.g/m2)	Type 1	never	7	Less than 8hr	Lower risk	Lower risk	poor support
3.06	high distress	above and equal to 52	married	secondary education and above	5	below 7	Yes	Diabetic foot ulcer	Yes	Oral and insulin	12	Moderate	215	greater and equal to130mg/dl	140	84	pre hypertention	68	1.67	2.79	Normal(18.5-24.9k.g/m2)	Type 2	never	6	Less than 8hr	Lower risk	Lower risk	medium support
2.76	moderate distress	above and equal to 52	married	primary education	6	below 7	No	No	Yes	Oral and insulin	21	Severe	232	greater and equal to130mg/dl	130	85	Hypertension	64	1.62	2.62	Normal(18.5-24.9k.g/m2)	Type 2	never	6	Less than 8hr	Lower risk	Lower risk	medium support
2.71	moderate distress	below 52	not married	secondary education and above	5	below 7	Yes	Diabetic related Coronary Artery Disease	No	Oral and insulin	15	Moderate	201	greater and equal to130mg/dl	175	86	pre hypertention	65	1.62	2.62	Normal(18.5-24.9k.g/m2)	Type 1	never	6	Less than 8hr	Lower risk	Lower risk	poor support
2.71	moderate distress	below 52	not married	secondary education and above	4	below 7	No	No	Yes	Oral and insulin	14	Moderate	80	70-99mg/dl	130	64	Hypertension	65	1.71	2.92	Normal(18.5-24.9k.g/m2)	Type 1	never	7	Less than 8hr	Moderate risk	Lower risk	poor support
2.18	moderate distress	above and equal to 52	married	primary education	5	below 7	No	No	Yes	Oral and insulin	20	Severe	213	greater and equal to130mg/dl	120	78	Normal	62	1.62	2.62	Normal(18.5-24.9k.g/m2)	Type 2	never	7	Less than 8hr	Lower risk	Lower risk	poor support
2.29	moderate distress	above and equal to 52	married	primary education	5	below 7	No	No	No	Oral	16	Moderate	215	greater and equal to130mg/dl	154	78	pre hypertention	65	1.65	2.72	Normal(18.5-24.9k.g/m2)	Type 2	never	6	Less than 8hr	Lower risk	Lower risk	medium support
2.47	moderate distress	below 52	not married	secondary education and above	1	below 7	No	No	No	Insulin	25	Severe	214	greater and equal to130mg/dl	106	66	Normal	42	1.42	2.02	Normal(18.5-24.9k.g/m2)	Type 1	never	9	greater than and equal to 8hr	Lower risk	Lower risk	poor support
2.94	moderate distress	below 52	married	secondary education and above	6	below 7	No	No	No	Oral	16	Moderate	321	greater and equal to130mg/dl	120	87	Normal	65	1.67	2.79	Normal(18.5-24.9k.g/m2)	Type 2	never	6	Less than 8hr	Lower risk	Lower risk	medium support
3	high distress	below 52	married	secondary education and above	3	below 7	No	No	No	Oral and insulin	12	Moderate	254	greater and equal to130mg/dl	100	80	Normal	45	1.52	2.31	Normal(18.5-24.9k.g/m2)	Type 2	never	7	Less than 8hr	Lower risk	Lower risk	medium support
3.18	high distress	above and equal to 52	married	primary education	6	below 7	Yes	Diabetic foot ulcer	No	Oral and insulin	20	Severe	253	greater and equal to130mg/dl	130	85	Hypertension	70	1.67	2.79	Overweight(25-29.9k.g/m2)	Type 2	never	7	Less than 8hr	Moderate risk	Moderate risk	medium support
3.06	high distress	above and equal to 52	not married	primary education	5	below 7	No	No	Yes	Oral and insulin	20	Severe	97	70-99mg/dl	150	86	pre hypertention	56	1.61	2.59	Normal(18.5-24.9k.g/m2)	Type 2	never	6	Less than 8hr	Lower risk	Lower risk	medium support
2.82	moderate distress	above and equal to 52	not married	primary education	11	8-14	Yes	Retinopathy	Yes	Oral and insulin	22	Severe	123	120-129/80-89mg/dl	150	85	pre hypertention	68	1.6	2.56	Overweight(25-29.9k.g/m2)	Type 2	never	6	Less than 8hr	Lower risk	Lower risk	medium support
2.82	moderate distress	below 52	not married	secondary education and above	4	below 7	No	No	No	Insulin	23	Severe	321	greater and equal to130mg/dl	134	86	Hypertension	65	1.57	2.46	Overweight(25-29.9k.g/m2)	Type 2	never	6	Less than 8hr	Lower risk	Lower risk	poor support
3.53	high distress	below 52	married	primary education	5	below 7	No	No	No	Oral	21	Severe	135	greater and equal to130mg/dl	128	87	Hypertension	67	1.61	2.59	Overweight(25-29.9k.g/m2)	Type 2	never	5	Less than 8hr	Lower risk	Lower risk	medium support
3.65	high distress	below 52	not married	primary education	6	below 7	Yes	Diabetic related Coronary Artery Disease	Yes	Oral and insulin	23	Severe	159	greater and equal to130mg/dl	127	67	Hypertension	55	1.58	2.5	Normal(18.5-24.9k.g/m2)	Type 2	never	5	Less than 8hr	Lower risk	Lower risk	medium support
3.53	high distress	above and equal to 52	not married	primary education	5	below 7	No	No	No	Oral and insulin	20	Severe	211	greater and equal to130mg/dl	146	84	pre hypertention	63	1.64	2.69	Normal(18.5-24.9k.g/m2)	Type 2	never	6	Less than 8hr	Lower risk	Lower risk	medium support
3.18	high distress	above and equal to 52	married	secondary education and above	15	Above and equal to 15	Yes	Retinopathy	No	Oral and insulin	14	Moderate	213	greater and equal to130mg/dl	128	90	Hypertension	78	1.72	2.96	Overweight(25-29.9k.g/m2)	Type 2	never	5	Less than 8hr	Lower risk	Lower risk	medium support
2.94	moderate distress	above and equal to 52	married	primary education	6	below 7	No	No	Yes	Oral and insulin	21	Severe	230	greater and equal to130mg/dl	143	82	pre hypertention	66	1.65	2.72	Normal(18.5-24.9k.g/m2)	Type 2	never	6	Less than 8hr	Lower risk	Lower risk	poor support
3	high distress	below 52	not married	secondary education and above	3	below 7	No	No	No	Insulin	22	Severe	235	greater and equal to130mg/dl	120	76	Normal	47	1.52	2.31	Normal(18.5-24.9k.g/m2)	Type 1	never	8	greater than and equal to 8hr	Lower risk	Lower risk	medium support
3.71	high distress	above and equal to 52	married	primary education	9	8-14	Yes	Diabetic foot ulcer	No	Oral and insulin	23	Severe	230	greater and equal to130mg/dl	130	86	Hypertension	65	1.62	2.62	Normal(18.5-24.9k.g/m2)	Type 2	never	6	Less than 8hr	Lower risk	Lower risk	medium support
2.29	moderate distress	above and equal to 52	married	secondary education and above	8	8-14	Yes	Diabetic foot ulcer	No	Oral and insulin	15	Moderate	250	greater and equal to130mg/dl	140	90	pre hypertention	67	1.6	2.56	Overweight(25-29.9k.g/m2)	Type 2	never	6	Less than 8hr	Moderate risk	Moderate risk	poor support
2.41	moderate distress	above and equal to 52	married	primary education	7	below 7	No	No	Yes	Oral and insulin	22	Severe	100	120-129/80-89mg/dl	127	65	Hypertension	58	1.65	2.72	Normal(18.5-24.9k.g/m2)	Type 2	never	6	Less than 8hr	Lower risk	Lower risk	medium support
2.94	moderate distress	above and equal to 52	married	primary education	4	below 7	Yes	Diabetic related Coronary Artery Disease	Yes	Oral and insulin	23	Severe	243	greater and equal to130mg/dl	130	80	Hypertension	65	1.67	2.79	Normal(18.5-24.9k.g/m2)	Type 2	never	7	Less than 8hr	Moderate risk	Moderate risk	medium support
2.12	moderate distress	above and equal to 52	not married	primary education	11	8-14	Yes	Nephropathy	No	Oral	20	Severe	220	greater and equal to130mg/dl	120	78	Normal	67	1.54	2.37	Overweight(25-29.9k.g/m2)	Type 2	never	6	Less than 8hr	Lower risk	Lower risk	medium support
2.35	moderate distress	above and equal to 52	married	primary education	15	Above and equal to 15	Yes	Retinopathy	Yes	Oral and insulin	15	Moderate	250	greater and equal to130mg/dl	140	86	pre hypertention	60	1.65	2.72	Normal(18.5-24.9k.g/m2)	Type 2	never	6	Less than 8hr	Lower risk	Lower risk	medium support
1.76	little to no distress	below 52	not married	primary education	4	below 7	No	No	No	Insulin	13	Moderate	120	120-129/80-89mg/dl	132	76	Hypertension	56	1.58	2.5	Normal(18.5-24.9k.g/m2)	Type 1	never	7	Less than 8hr	Lower risk	Lower risk	medium support
1.94	little to no distress	below 52	married	primary education	6	below 7	No	No	No	Oral	13	Moderate	132	greater and equal to130mg/dl	135	85	Hypertension	65	1.76	3.1	Normal(18.5-24.9k.g/m2)	Type 1	never	6	Less than 8hr	Moderate risk	Lower risk	medium support
2.12	moderate distress	above and equal to 52	married	primary education	6	below 7	No	No	No	Oral	13	Moderate	132	greater and equal to130mg/dl	140	60	pre hypertention	60	1.55	2.4	Normal(18.5-24.9k.g/m2)	Type 2	never	5	Less than 8hr	Lower risk	Lower risk	medium support
2.29	moderate distress	above and equal to 52	married	secondary education and above	8	8-14	Yes	Diabetic foot ulcer	No	Oral and insulin	15	Moderate	250	greater and equal to130mg/dl	140	90	pre hypertention	65	1.6	2.56	Overweight(25-29.9k.g/m2)	Type 2	never	6	Less than 8hr	Lower risk	Lower risk	medium support
2.59	moderate distress	above and equal to 52	married	primary education	7	below 7	No	No	Yes	Oral and insulin	22	Severe	100	120-129/80-89mg/dl	127	65	Hypertension	58	1.65	2.72	Normal(18.5-24.9k.g/m2)	Type 1	never	6	Less than 8hr	Lower risk	Lower risk	medium support
2.94	moderate distress	above and equal to 52	married	primary education	4	below 7	Yes	Nephropathy	Yes	Oral and insulin	21	Severe	250	greater and equal to130mg/dl	130	80	Hypertension	65	1.67	2.79	Normal(18.5-24.9k.g/m2)	Type 2	never	7	Less than 8hr	Lower risk	Lower risk	medium support
2.12	moderate distress	above and equal to 52	not married	primary education	11	8-14	Yes	Retinopathy	No	Oral and insulin	20	Severe	320	greater and equal to130mg/dl	120	68	Normal	65	1.52	2.31	Overweight(25-29.9k.g/m2)	Type 2	never	6	Less than 8hr	Higher risk	Higher risk	medium support
2.35	moderate distress	above and equal to 52	married	primary education	15	Above and equal to 15	Yes	Retinopathy	Yes	Oral and insulin	15	Moderate	250	greater and equal to130mg/dl	143	68	pre hypertention	69	1.66	2.76	Overweight(25-29.9k.g/m2)	Type 2	never	6	Less than 8hr	Lower risk	Lower risk	medium support
1.76	little to no distress	below 52	not married	primary education	4	below 7	No	No	No	Insulin	13	Moderate	120	120-129/80-89mg/dl	132	76	Hypertension	56	1.58	2.5	Normal(18.5-24.9k.g/m2)	Type 1	regular	7	Less than 8hr	Lower risk	Lower risk	medium support
1.94	little to no distress	below 52	married	secondary education and above	6	below 7	No	No	No	Oral and insulin	13	Moderate	132	greater and equal to130mg/dl	135	85	Hypertension	65	1.74	3.03	Normal(18.5-24.9k.g/m2)	Type 1	never	6	Less than 8hr	Lower risk	Lower risk	medium support
2.12	moderate distress	above and equal to 52	married	primary education	6	below 7	No	No	No	Oral	13	Moderate	132	greater and equal to130mg/dl	140	60	pre hypertention	60	1.55	2.4	Normal(18.5-24.9k.g/m2)	Type 2	never	5	Less than 8hr	Lower risk	Lower risk	high support
2.18	moderate distress	above and equal to 52	married	secondary education and above	9	8-14	Yes	Retinopathy	Yes	Oral and insulin	13	Moderate	125	120-129/80-89mg/dl	113	85	Normal	80	1.77	3.13	Overweight(25-29.9k.g/m2)	Type 2	never	6	Less than 8hr	Moderate risk	Lower risk	poor support
2.06	moderate distress	above and equal to 52	married	secondary education and above	7	below 7	No	No	No	Oral	16	Moderate	120	120-129/80-89mg/dl	150	75	pre hypertention	85	1.67	2.79	Obese( greater and equal to 30k.g/m2)	Type 2	never	5	Less than 8hr	Lower risk	Lower risk	high support
1.18	little to no distress	above and equal to 52	married	secondary education and above	4	below 7	No	No	No	Oral	13	Moderate	130	greater and equal to130mg/dl	147	76	pre hypertention	69	1.65	2.72	Overweight(25-29.9k.g/m2)	Type 2	never	4	Less than 8hr	Lower risk	Lower risk	high support
2.94	moderate distress	below 52	married	primary education	6	below 7	Yes	Diabetic foot ulcer	No	Oral and insulin	21	Severe	132	greater and equal to130mg/dl	127	75	Hypertension	52	1.58	2.5	Normal(18.5-24.9k.g/m2)	Type 1	never	6	Less than 8hr	Lower risk	Lower risk	medium support
2.82	moderate distress	below 52	married	primary education	5	below 7	No	No	No	Oral and insulin	21	Severe	136	greater and equal to130mg/dl	125	70	Hypertension	50	1.55	2.4	Normal(18.5-24.9k.g/m2)	Type 1	never	9	greater than and equal to 8hr	Lower risk	Lower risk	medium support
1.71	little to no distress	above and equal to 52	married	secondary education and above	8	8-14	Yes	Diabetic foot ulcer	No	Oral and insulin	6	Mild	120	120-129/80-89mg/dl	132	75	Hypertension	67	1.58	2.5	Overweight(25-29.9k.g/m2)	Type 2	never	7	Less than 8hr	Lower risk	Lower risk	medium support
2.12	moderate distress	above and equal to 52	married	secondary education and above	12	8-14	Yes	Diabetic foot ulcer	No	Insulin	20	Severe	125	120-129/80-89mg/dl	145	96	pre hypertention	75	1.7	2.89	Overweight(25-29.9k.g/m2)	Type 2	never	5	Less than 8hr	Moderate risk	Lower risk	medium support
2	little to no distress	below 52	not married	secondary education and above	4	below 7	No	No	No	Insulin	13	Moderate	126	greater and equal to130mg/dl	120	75	Normal	58	1.6	2.56	Normal(18.5-24.9k.g/m2)	Type 1	never	7	Less than 8hr	Moderate risk	Moderate risk	medium support
3.41	high distress	above and equal to 52	not married	primary education	10	8-14	Yes	Retinopathy	No	Oral and insulin	20	Severe	130	greater and equal to130mg/dl	150	90	pre hypertention	75	1.76	3.1	Normal(18.5-24.9k.g/m2)	Type 2	never	5	Less than 8hr	Moderate risk	Moderate risk	medium support
2.24	moderate distress	above and equal to 52	married	primary education	13	8-14	Yes	Diabetic related Coronary Artery Disease	Yes	Oral	23	Severe	120	120-129/80-89mg/dl	150	84	pre hypertention	68	1.62	2.62	Overweight(25-29.9k.g/m2)	Type 2	never	5	Less than 8hr	Higher risk	Higher risk	medium support
2.12	moderate distress	below 52	not married	primary education	3	below 7	No	No	No	Oral	11	Moderate	127	greater and equal to130mg/dl	108	67	Normal	44	1.49	2.22	Normal(18.5-24.9k.g/m2)	Type 2	never	4	Less than 8hr	Lower risk	Lower risk	medium support
4.12	high distress	below 52	not married	primary education	4	below 7	Yes	Diabetic foot ulcer	Yes	Oral and insulin	26	Severe	267	greater and equal to130mg/dl	137	78	Hypertension	45	1.58	2.5	Overweight(25-29.9k.g/m2)	Type 1	never	6	Less than 8hr	Lower risk	Lower risk	medium support
2.71	moderate distress	above and equal to 52	married	secondary education and above	7	below 7	No	No	No	Oral and insulin	9	Mild	131	greater and equal to130mg/dl	126	75	Hypertension	64	1.67	2.79	Normal(18.5-24.9k.g/m2)	Type 2	never	8	greater than and equal to 8hr	Lower risk	Lower risk	medium support
2.88	moderate distress	below 52	married	primary education	6	below 7	No	No	No	Oral and insulin	8	Mild	150	greater and equal to130mg/dl	140	85	pre hypertention	65	1.63	2.66	Normal(18.5-24.9k.g/m2)	Type 1	never	9	greater than and equal to 8hr	Lower risk	Lower risk	medium support
2.47	moderate distress	below 52	married	primary education	3	below 7	No	No	No	Oral	20	Severe	134	greater and equal to130mg/dl	107	70	Normal	45	1.48	2.19	Normal(18.5-24.9k.g/m2)	Type 1	never	10	greater than and equal to 8hr	Lower risk	Lower risk	medium support
1.65	little to no distress	below 52	married	primary education	5	below 7	No	No	No	Oral and insulin	14	Moderate	138	greater and equal to130mg/dl	100	58	Normal	49	1.47	2.16	Normal(18.5-24.9k.g/m2)	Type 2	never	6	Less than 8hr	Moderate risk	Lower risk	medium support
2.47	moderate distress	below 52	not married	secondary education and above	12	8-14	Yes	Diabetic foot ulcer	No	Oral and insulin	15	Moderate	127	greater and equal to130mg/dl	155	89	pre hypertention	64	1.68	2.82	Normal(18.5-24.9k.g/m2)	Type 2	never	7	Less than 8hr	Moderate risk	Lower risk	medium support
1.88	little to no distress	above and equal to 52	married	secondary education and above	10	8-14	No	No	No	Oral	20	Severe	134	greater and equal to130mg/dl	144	85	pre hypertention	69	1.51	2.28	Obese( greater and equal to 30k.g/m2)	Type 2	never	7	Less than 8hr	Lower risk	Lower risk	medium support
2.53	moderate distress	below 52	not married	primary education	6	below 7	Yes	Retinopathy	No	Oral and insulin	21	Severe	146	greater and equal to130mg/dl	133	78	Hypertension	55	1.67	2.79	Normal(18.5-24.9k.g/m2)	Type 1	never	6	Less than 8hr	Moderate risk	Lower risk	medium support
2.35	moderate distress	above and equal to 52	not married	primary education	12	8-14	Yes	Nephropathy	No	Oral and insulin	13	Moderate	152	greater and equal to130mg/dl	144	85	pre hypertention	68	1.59	2.53	Overweight(25-29.9k.g/m2)	Type 2	never	5	Less than 8hr	Lower risk	Lower risk	medium support
1.82	little to no distress	above and equal to 52	not married	primary education	7	below 7	Yes	Retinopathy	No	Oral	15	Moderate	155	greater and equal to130mg/dl	162	88	pre hypertention	69	1.73	2.99	Normal(18.5-24.9k.g/m2)	Type 1	never	6	Less than 8hr	Lower risk	Lower risk	medium support
2.06	moderate distress	below 52	not married	primary education	2	below 7	No	No	No	Oral and insulin	12	Moderate	126	greater and equal to130mg/dl	134	76	Hypertension	48	1.57	2.46	Normal(18.5-24.9k.g/m2)	Type 1	never	9	greater than and equal to 8hr	Moderate risk	Moderate risk	medium support
2.06	moderate distress	above and equal to 52	not married	primary education	7	below 7	Yes	Diabetic foot ulcer	Yes	Oral	15	Moderate	120	120-129/80-89mg/dl	125	87	Hypertension	65	1.65	2.72	Normal(18.5-24.9k.g/m2)	Type 2	never	6	Less than 8hr	Lower risk	Lower risk	medium support
1.65	little to no distress	below 52	married	primary education	6	below 7	No	No	No	Oral and insulin	12	Moderate	151	greater and equal to130mg/dl	146	89	pre hypertention	56	1.61	2.59	Normal(18.5-24.9k.g/m2)	Type 2	once/twice	9	greater than and equal to 8hr	Moderate risk	Moderate risk	medium support
2.65	moderate distress	above and equal to 52	not married	primary education	5	below 7	No	No	No	Oral and insulin	7	Mild	162	greater and equal to130mg/dl	150	80	pre hypertention	65	1.6	2.56	Overweight(25-29.9k.g/m2)	Type 2	never	5	Less than 8hr	Lower risk	Lower risk	poor support
2.06	moderate distress	above and equal to 52	not married	secondary education and above	11	8-14	Yes	Diabetic foot ulcer	No	Oral and insulin	13	Moderate	155	greater and equal to130mg/dl	135	85	Hypertension	80	1.72	2.96	Overweight(25-29.9k.g/m2)	Type 2	never	6	Less than 8hr	Lower risk	Lower risk	medium support
2.12	moderate distress	above and equal to 52	not married	primary education	10	8-14	Yes	Retinopathy	No	Oral and insulin	7	Mild	150	greater and equal to130mg/dl	150	80	pre hypertention	67	1.6	2.56	Overweight(25-29.9k.g/m2)	Type 2	never	5	Less than 8hr	Moderate risk	Moderate risk	medium support
2.06	moderate distress	above and equal to 52	not married	secondary education and above	11	8-14	Yes	Diabetic foot ulcer	No	Oral and insulin	13	Moderate	155	greater and equal to130mg/dl	134	86	Hypertension	80	1.72	2.96	Overweight(25-29.9k.g/m2)	Type 2	never	6	Less than 8hr	Lower risk	Lower risk	medium support
2.12	moderate distress	above and equal to 52	not married	primary education	10	8-14	Yes	Retinopathy	No	Oral	20	Mild	165	greater and equal to130mg/dl	154	80	pre hypertention	65	1.57	2.46	Overweight(25-29.9k.g/m2)	Type 2	never	5	Less than 8hr	Lower risk	Lower risk	medium support
1.76	little to no distress	above and equal to 52	married	primary education	7	below 7	Yes	Retinopathy	No	Oral and insulin	14	Moderate	158	greater and equal to130mg/dl	150	90	pre hypertention	68	1.67	2.79	Normal(18.5-24.9k.g/m2)	Type 2	once/twice	5	Less than 8hr	Moderate risk	Moderate risk	medium support
3	high distress	above and equal to 52	not married	secondary education and above	12	8-14	Yes	Diabetic foot ulcer	No	Oral	21	Severe	184	greater and equal to130mg/dl	157	90	pre hypertention	86	1.72	2.96	Overweight(25-29.9k.g/m2)	Type 2	never	6	Less than 8hr	Lower risk	Lower risk	medium support
2.24	moderate distress	above and equal to 52	not married	primary education	6	below 7	Yes	Retinopathy	No	Oral	9	Mild	152	greater and equal to130mg/dl	140	88	pre hypertention	60	1.62	2.62	Normal(18.5-24.9k.g/m2)	Type 2	never	5	Less than 8hr	Lower risk	Lower risk	medium support
1.41	little to no distress	above and equal to 52	married	primary education	5	below 7	No	No	No	Oral and insulin	25	Severe	189	greater and equal to130mg/dl	142	87	Normal	55	1.67	2.79	Normal(18.5-24.9k.g/m2)	Type 2	never	6	Less than 8hr	Moderate risk	Lower risk	medium support
1.59	little to no distress	below 52	married	primary education	3	below 7	No	No	No	Oral	23	Severe	180	greater and equal to130mg/dl	130	78	Hypertension	68	1.59	2.53	Overweight(25-29.9k.g/m2)	Type 2	never	7	Less than 8hr	Moderate risk	Lower risk	medium support
1.82	little to no distress	below 52	not married	secondary education and above	5	below 7	No	No	No	Oral and insulin	7	Mild	155	greater and equal to130mg/dl	103	68	Normal	66	1.64	2.69	Normal(18.5-24.9k.g/m2)	Type 2	never	7	Less than 8hr	Lower risk	Lower risk	medium support
2.59	moderate distress	above and equal to 52	not married	primary education	18	Above and equal to 15	Yes	Diabetic related Coronary Artery Disease	Yes	Oral and insulin	21	Severe	167	greater and equal to130mg/dl	146	95	pre hypertention	78	1.77	3.13	Normal(18.5-24.9k.g/m2)	Type 2	never	6	Less than 8hr	Lower risk	Lower risk	poor support
1.59	little to no distress	below 52	not married	secondary education and above	4	below 7	No	No	No	Oral and insulin	22	Severe	135	greater and equal to130mg/dl	120	65	Normal	50	1.56	2.43	Normal(18.5-24.9k.g/m2)	Type 1	never	7	Less than 8hr	Higher risk	Higher risk	medium support
3.35	high distress	above and equal to 52	not married	primary education	15	Above and equal to 15	Yes	Diabetic foot ulcer	No	Oral	20	Severe	166	greater and equal to130mg/dl	150	84	Normal	69	1.67	2.79	Normal(18.5-24.9k.g/m2)	Type 2	never	5	Less than 8hr	Lower risk	Lower risk	medium support
1.82	little to no distress	above and equal to 52	married	primary education	6	below 7	No	No	No	Oral and insulin	20	Severe	126	greater and equal to130mg/dl	140	84	pre hypertention	72	1.7	2.89	Normal(18.5-24.9k.g/m2)	Type 2	never	5	Less than 8hr	Higher risk	Higher risk	poor support
1.82	little to no distress	below 52	not married	secondary education and above	4	below 7	No	No	No	Oral and insulin	8	Mild	134	greater and equal to130mg/dl	135	85	Hypertension	75	1.71	2.92	Overweight(25-29.9k.g/m2)	Type 1	never	5	Less than 8hr	Moderate risk	Moderate risk	medium support
2.65	moderate distress	below 52	not married	secondary education and above	5	below 7	No	No	No	Insulin	15	Moderate	185	greater and equal to130mg/dl	125	87	Hypertension	55	1.6	2.56	Normal(18.5-24.9k.g/m2)	Type 1	never	5	Less than 8hr	Moderate risk	Moderate risk	medium support
2.65	moderate distress	above and equal to 52	not married	secondary education and above	8	8-14	Yes	Diabetic foot ulcer	Yes	Oral	14	Moderate	180	greater and equal to130mg/dl	135	85	Hypertension	69	1.67	2.79	Normal(18.5-24.9k.g/m2)	Type 2	never	6	Less than 8hr	Lower risk	Lower risk	medium support
3.76	high distress	below 52	not married	primary education	8	8-14	Yes	Diabetic foot ulcer	No	Oral	21	Severe	140	greater and equal to130mg/dl	86	85	Normal	65	1.67	2.79	Normal(18.5-24.9k.g/m2)	Type 1	never	6	Less than 8hr	Moderate risk	Moderate risk	medium support
2.59	moderate distress	below 52	married	primary education	9	8-14	Yes	Retinopathy	Yes	Oral	20	Severe	168	greater and equal to130mg/dl	140	90	pre hypertention	56	1.57	2.46	Normal(18.5-24.9k.g/m2)	Type 1	never	5	Less than 8hr	Moderate risk	Moderate risk	medium support
3.53	high distress	above and equal to 52	married	primary education	6	below 7	Yes	Retinopathy	No	Oral	16	Moderate	189	greater and equal to130mg/dl	140	85	pre hypertention	69	1.64	2.69	Overweight(25-29.9k.g/m2)	Type 2	never	5	Less than 8hr	Lower risk	Lower risk	medium support
2.65	moderate distress	below 52	married	primary education	5	below 7	Yes	Diabetic related Coronary Artery Disease	Yes	Oral and insulin	23	Severe	109	120-129/80-89mg/dl	111	87	Normal	65	1.72	2.96	Normal(18.5-24.9k.g/m2)	Type 2	never	8	greater than and equal to 8hr	Moderate risk	Lower risk	medium support
2.65	moderate distress	above and equal to 52	not married	primary education	6	below 7	No	No	No	Oral and insulin	21	Severe	210	greater and equal to130mg/dl	130	82	Hypertension	64	1.69	2.86	Normal(18.5-24.9k.g/m2)	Type 2	never	6	Less than 8hr	Moderate risk	Moderate risk	medium support
4.35	high distress	above and equal to 52	not married	primary education	10	8-14	Yes	Diabetic foot ulcer	No	Oral and insulin	22	Severe	180	greater and equal to130mg/dl	140	90	pre hypertention	68	1.68	2.82	Normal(18.5-24.9k.g/m2)	Type 2	never	5	Less than 8hr	Moderate risk	Moderate risk	poor support
3.18	high distress	below 52	not married	secondary education and above	5	below 7	No	No	No	Oral and insulin	22	Severe	321	greater and equal to130mg/dl	133	70	Hypertension	56	1.62	2.62	Normal(18.5-24.9k.g/m2)	Type 1	never	7	Less than 8hr	Moderate risk	Moderate risk	medium support
2.82	moderate distress	above and equal to 52	not married	primary education	6	below 7	Yes	Diabetic foot ulcer	No	Oral and insulin	20	Severe	212	greater and equal to130mg/dl	130	90	Hypertension	67	1.59	2.53	Overweight(25-29.9k.g/m2)	Type 2	never	6	Less than 8hr	Moderate risk	Moderate risk	medium support
4.06	high distress	above and equal to 52	not married	primary education	6	below 7	Yes	Nephropathy	No	Oral and insulin	21	Severe	231	greater and equal to130mg/dl	150	72	pre hypertention	65	1.66	2.76	Normal(18.5-24.9k.g/m2)	Type 2	never	6	Less than 8hr	Lower risk	Lower risk	poor support
3.59	high distress	above and equal to 52	married	secondary education and above	6	below 7	No	No	No	Oral and insulin	20	Severe	213	greater and equal to130mg/dl	150	90	pre hypertention	68	1.62	2.62	Overweight(25-29.9k.g/m2)	Type 2	never	5	Less than 8hr	Moderate risk	Moderate risk	poor support
2.59	moderate distress	below 52	not married	secondary education and above	5	below 7	Yes	Diabetic related Coronary Artery Disease	No	Oral	24	Severe	220	greater and equal to130mg/dl	120	80	Normal	67	1.62	2.62	Overweight(25-29.9k.g/m2)	Type 1	regular	7	Less than 8hr	Moderate risk	Moderate risk	high support
2.59	moderate distress	below 52	not married	primary education	5	below 7	No	No	No	Oral	14	Moderate	234	greater and equal to130mg/dl	135	89	Hypertension	71	1.67	2.79	Overweight(25-29.9k.g/m2)	Type 2	never	6	Less than 8hr	Higher risk	Higher risk	medium support
2.94	moderate distress	below 52	not married	primary education	6	below 7	Yes	Nephropathy	No	Oral	20	Severe	215	greater and equal to130mg/dl	137	87	Hypertension	57	1.68	2.82	Normal(18.5-24.9k.g/m2)	Type 2	never	6	Less than 8hr	Lower risk	Lower risk	poor support
3.29	high distress	below 52	not married	secondary education and above	4	below 7	No	No	No	Insulin	21	Severe	300	greater and equal to130mg/dl	110	74	Normal	49	1.65	2.72	Obese( greater and equal to 30k.g/m2)	Type 1	never	6	Less than 8hr	Lower risk	Lower risk	medium support
2.88	moderate distress	below 52	not married	secondary education and above	6	below 7	No	No	No	Oral and insulin	13	Moderate	105	120-129/80-89mg/dl	115	78	Normal	60	1.67	2.79	Normal(18.5-24.9k.g/m2)	Type 1	never	7	Less than 8hr	Moderate risk	Lower risk	medium support
3.35	high distress	above and equal to 52	married	primary education	5	below 7	Yes	Diabetic foot ulcer	No	Oral	21	Severe	120	120-129/80-89mg/dl	140	85	pre hypertention	67	1.63	2.66	Overweight(25-29.9k.g/m2)	Type 2	never	7	Less than 8hr	Moderate risk	Moderate risk	medium support
3.53	high distress	above and equal to 52	married	primary education	6	below 7	Yes	Diabetic foot ulcer	No	Oral and insulin	16	Moderate	154	greater and equal to130mg/dl	140	97	pre hypertention	70	1.68	2.82	Normal(18.5-24.9k.g/m2)	Type 2	never	6	Less than 8hr	Moderate risk	Moderate risk	poor support
3.12	high distress	below 52	not married	primary education	5	below 7	No	No	No	Oral	21	Severe	160	greater and equal to130mg/dl	150	90	pre hypertention	56	1.58	2.5	Normal(18.5-24.9k.g/m2)	Type 2	never	5	Less than 8hr	Lower risk	Lower risk	medium support
3.35	high distress	above and equal to 52	not married	primary education	5	below 7	Yes	Retinopathy	No	Oral	15	Moderate	220	greater and equal to130mg/dl	120	90	Hypertension	59	1.65	2.72	Normal(18.5-24.9k.g/m2)	Type 2	never	7	Less than 8hr	Lower risk	Lower risk	poor support
3	high distress	above and equal to 52	married	secondary education and above	5	below 7	Yes	Diabetic foot ulcer	No	Oral	22	Severe	152	greater and equal to130mg/dl	160	82	pre hypertention	65	1.62	2.62	Normal(18.5-24.9k.g/m2)	Type 2	never	6	Less than 8hr	Moderate risk	Moderate risk	poor support
3.65	high distress	above and equal to 52	married	primary education	6	below 7	No	No	No	Oral and insulin	22	Severe	170	greater and equal to130mg/dl	155	90	pre hypertention	64	1.64	2.69	Normal(18.5-24.9k.g/m2)	Type 2	never	6	Less than 8hr	Lower risk	Lower risk	poor support
3.12	high distress	above and equal to 52	married	primary education	5	below 7	No	No	No	Oral and insulin	20	Severe	210	greater and equal to130mg/dl	130	70	Hypertension	60	1.66	2.76	Normal(18.5-24.9k.g/m2)	Type 2	never	5	Less than 8hr	Lower risk	Lower risk	medium support
3	high distress	above and equal to 52	married	primary education	5	below 7	No	No	No	Oral	20	Severe	141	greater and equal to130mg/dl	151	88	pre hypertention	61	1.57	2.46	Normal(18.5-24.9k.g/m2)	Type 2	never	5	Less than 8hr	Lower risk	Lower risk	medium support
3.24	high distress	below 52	married	primary education	4	below 7	Yes	Retinopathy	No	Oral	14	Moderate	177	greater and equal to130mg/dl	150	86	pre hypertention	67	1.59	2.53	Overweight(25-29.9k.g/m2)	Type 2	never	5	Less than 8hr	Lower risk	Lower risk	poor support
3.24	high distress	above and equal to 52	not married	primary education	17	Above and equal to 15	Yes	Retinopathy	No	Oral and insulin	21	Severe	188	greater and equal to130mg/dl	127	78	Hypertension	64	1.65	2.72	Normal(18.5-24.9k.g/m2)	Type 2	never	5	Less than 8hr	Lower risk	Lower risk	medium support
2.88	moderate distress	below 52	not married	primary education	3	below 7	No	No	No	Insulin	13	Moderate	210	greater and equal to130mg/dl	124	65	Hypertension	56	1.57	2.46	Normal(18.5-24.9k.g/m2)	Type 1	never	9	greater than and equal to 8hr	Lower risk	Lower risk	medium support
3.12	high distress	above and equal to 52	married	primary education	8	8-14	No	No	No	Oral	16	Moderate	214	greater and equal to130mg/dl	147	90	pre hypertention	65	1.68	2.82	Normal(18.5-24.9k.g/m2)	Type 2	never	6	Less than 8hr	Moderate risk	Moderate risk	poor support
2.41	moderate distress	below 52	not married	primary education	6	below 7	No	No	No	Oral	14	Moderate	230	greater and equal to130mg/dl	137	83	Hypertension	56	1.6	2.56	Normal(18.5-24.9k.g/m2)	Type 2	never	6	Less than 8hr	Lower risk	Lower risk	medium support
3.06	high distress	below 52	married	secondary education and above	6	below 7	No	No	No	Oral	13	Moderate	165	greater and equal to130mg/dl	130	84	Hypertension	68	1.59	2.53	Overweight(25-29.9k.g/m2)	Type 2	never	6	Less than 8hr	Lower risk	Lower risk	medium support
2.82	moderate distress	below 52	not married	secondary education and above	12	8-14	Yes	Diabetic related Coronary Artery Disease	No	Oral and insulin	14	Moderate	210	greater and equal to130mg/dl	140	100	pre hypertention	60	1.58	2.5	Normal(18.5-24.9k.g/m2)	Type 2	never	6	Less than 8hr	Lower risk	Lower risk	poor support
2.53	moderate distress	above and equal to 52	not married	secondary education and above	5	below 7	No	No	No	Oral	7	Mild	130	greater and equal to130mg/dl	138	86	Hypertension	68	1.72	2.96	Normal(18.5-24.9k.g/m2)	Type 2	once/twice	6	Less than 8hr	Lower risk	Lower risk	poor support
2.82	moderate distress	above and equal to 52	not married	primary education	7	below 7	Yes	Diabetic related Coronary Artery Disease	No	Oral	15	Moderate	241	greater and equal to130mg/dl	136	90	Hypertension	67	1.65	2.72	Normal(18.5-24.9k.g/m2)	Type 2	never	6	Less than 8hr	Lower risk	Lower risk	medium support
2.76	moderate distress	above and equal to 52	not married	primary education	8	8-14	No	No	No	Oral	15	Moderate	178	greater and equal to130mg/dl	160	90	pre hypertention	68	1.64	2.69	Overweight(25-29.9k.g/m2)	Type 2	never	5	Less than 8hr	Moderate risk	Moderate risk	poor support
3.24	high distress	above and equal to 52	not married	primary education	18	Above and equal to 15	Yes	Retinopathy	No	Oral	20	Severe	180	greater and equal to130mg/dl	128	78	Hypertension	65	1.67	2.79	Normal(18.5-24.9k.g/m2)	Type 2	never	5	Less than 8hr	Lower risk	Lower risk	poor support
3.12	high distress	above and equal to 52	married	primary education	6	below 7	No	No	No	Oral and insulin	20	Severe	158	greater and equal to130mg/dl	155	89	pre hypertention	69	1.71	2.92	Normal(18.5-24.9k.g/m2)	Type 2	never	5	Less than 8hr	Moderate risk	Moderate risk	medium support
2.71	moderate distress	above and equal to 52	not married	secondary education and above	7	below 7	No	No	No	Oral and insulin	15	Moderate	165	greater and equal to130mg/dl	150	90	pre hypertention	65	1.65	2.72	Normal(18.5-24.9k.g/m2)	Type 2	never	6	Less than 8hr	Lower risk	Lower risk	medium support
2.53	moderate distress	above and equal to 52	not married	primary education	8	8-14	Yes	Diabetic foot ulcer	No	Oral and insulin	13	Moderate	211	greater and equal to130mg/dl	130	83	Hypertension	56	1.64	2.69	Normal(18.5-24.9k.g/m2)	Type 2	never	8	greater than and equal to 8hr	Moderate risk	Moderate risk	medium support
2.82	moderate distress	above and equal to 52	not married	primary education	4	below 7	Yes	Diabetic foot ulcer	No	Oral and insulin	21	Severe	179	greater and equal to130mg/dl	159	87	pre hypertention	68	1.65	2.72	Normal(18.5-24.9k.g/m2)	Type 2	never	5	Less than 8hr	Lower risk	Lower risk	medium support
3.18	high distress	above and equal to 52	married	primary education	5	below 7	No	No	No	Oral and insulin	15	Moderate	321	greater and equal to130mg/dl	150	90	pre hypertention	59	1.61	2.59	Normal(18.5-24.9k.g/m2)	Type 2	never	7	Less than 8hr	Lower risk	Lower risk	medium support
2.53	moderate distress	below 52	not married	secondary education and above	5	below 7	No	No	No	Insulin	20	Severe	213	greater and equal to130mg/dl	150	87	pre hypertention	58	1.63	2.66	Normal(18.5-24.9k.g/m2)	Type 1	never	5	Less than 8hr	Lower risk	Lower risk	medium support
2.65	moderate distress	below 52	not married	secondary education and above	5	below 7	No	No	No	Oral	21	Severe	167	greater and equal to130mg/dl	153	70	pre hypertention	63	1.62	2.62	Normal(18.5-24.9k.g/m2)	Type 1	never	7	Less than 8hr	Lower risk	Lower risk	poor support
2.53	moderate distress	below 52	married	primary education	6	below 7	No	No	No	Oral and insulin	20	Severe	211	greater and equal to130mg/dl	140	84	pre hypertention	68	1.65	2.72	Normal(18.5-24.9k.g/m2)	Type 2	never	5	Less than 8hr	Lower risk	Lower risk	medium support
2.88	moderate distress	below 52	not married	primary education	3	below 7	Yes	No	No	Insulin	14	Moderate	112	120-129/80-89mg/dl	135	80	Hypertension	65	1.64	2.69	Normal(18.5-24.9k.g/m2)	Type 1	never	6	Less than 8hr	Lower risk	Lower risk	medium support
2.53	moderate distress	below 52	not married	secondary education and above	5	below 7	No	No	No	Oral and insulin	13	Moderate	165	greater and equal to130mg/dl	132	88	pre hypertention	57	1.59	2.53	Normal(18.5-24.9k.g/m2)	Type 1	never	7	Less than 8hr	Lower risk	Lower risk	medium support
2.88	moderate distress	below 52	not married	primary education	7	below 7	No	No	No	Oral	13	Moderate	208	greater and equal to130mg/dl	150	100	pre hypertention	70	1.72	2.96	Normal(18.5-24.9k.g/m2)	Type 2	never	5	Less than 8hr	Lower risk	Lower risk	medium support
2.47	moderate distress	above and equal to 52	not married	primary education	12	8-14	Yes	Diabetic foot ulcer	Yes	Oral	21	Severe	251	greater and equal to130mg/dl	144	88	pre hypertention	69	1.76	3.1	Normal(18.5-24.9k.g/m2)	Type 2	never	5	Less than 8hr	Lower risk	Lower risk	medium support
2.06	moderate distress	below 52	not married	secondary education and above	2	below 7	No	No	No	Oral and insulin	14	Moderate	210	greater and equal to130mg/dl	122	67	Normal	56	1.64	2.69	Normal(18.5-24.9k.g/m2)	Type 1	never	6	Less than 8hr	Lower risk	Lower risk	medium support
2.82	moderate distress	below 52	not married	primary education	2	below 7	No	No	No	Insulin	21	Severe	322	greater and equal to130mg/dl	120	77	Normal	56	1.58	2.5	Normal(18.5-24.9k.g/m2)	Type 1	never	8	greater than and equal to 8hr	Lower risk	Lower risk	medium support
2.65	moderate distress	above and equal to 52	not married	primary education	6	below 7	Yes	Diabetic foot ulcer	No	Oral	13	Moderate	191	greater and equal to130mg/dl	140	86	pre hypertention	74	1.65	2.72	Overweight(25-29.9k.g/m2)	Type 2	never	4	Less than 8hr	Lower risk	Lower risk	poor support
2.35	moderate distress	below 52	not married	secondary education and above	5	below 7	No	No	No	Oral	13	Moderate	211	greater and equal to130mg/dl	150	86	pre hypertention	69	1.66	2.76	Overweight(25-29.9k.g/m2)	Type 2	never	6	Less than 8hr	Moderate risk	Moderate risk	poor support
3.06	high distress	above and equal to 52	not married	primary education	5	below 7	Yes	Retinopathy	Yes	Oral	20	Severe	100	120-129/80-89mg/dl	125	76	Hypertension	68	1.67	2.79	Normal(18.5-24.9k.g/m2)	Type 2	never	5	Less than 8hr	Lower risk	Lower risk	medium support
2.82	moderate distress	above and equal to 52	married	primary education	6	below 7	No	No	No	Oral	12	Moderate	160	greater and equal to130mg/dl	130	70	Hypertension	69	1.67	2.79	Normal(18.5-24.9k.g/m2)	Type 2	never	5	Less than 8hr	Lower risk	Lower risk	medium support
4.12	high distress	below 52	married	primary education	8	8-14	Yes	Retinopathy	No	Oral	14	Moderate	210	greater and equal to130mg/dl	134	80	Hypertension	70	1.68	2.82	Normal(18.5-24.9k.g/m2)	Type 2	never	6	Less than 8hr	Lower risk	Lower risk	medium support
4.12	high distress	above and equal to 52	married	primary education	20	Above and equal to 15	Yes	Nephropathy	No	Oral	21	Severe	210	greater and equal to130mg/dl	155	89	pre hypertention	68	1.6	2.56	Overweight(25-29.9k.g/m2)	Type 2	never	4	Less than 8hr	Moderate risk	Moderate risk	poor support
4	high distress	below 52	married	primary education	8	8-14	No	No	Yes	Oral	8	Mild	138	greater and equal to130mg/dl	130	90	Hypertension	60	1.59	2.53	Normal(18.5-24.9k.g/m2)	Type 2	never	7	Less than 8hr	Moderate risk	Moderate risk	medium support
4.24	high distress	above and equal to 52	married	primary education	12	8-14	Yes	Diabetic foot ulcer	No	Oral and insulin	22	Severe	170	greater and equal to130mg/dl	145	87	pre hypertention	60	1.65	2.72	Normal(18.5-24.9k.g/m2)	Type 2	never	9	greater than and equal to 8hr	Moderate risk	Moderate risk	medium support
4.29	high distress	above and equal to 52	not married	primary education	10	8-14	Yes	Nephropathy	No	Oral	20	Severe	150	greater and equal to130mg/dl	140	80	pre hypertention	62	1.62	2.62	Obese( greater and equal to 30k.g/m2)	Type 2	never	5	Less than 8hr	Moderate risk	Moderate risk	medium support
3.24	high distress	below 52	married	secondary education and above	8	8-14	No	No	No	Oral and insulin	21	Severe	155	greater and equal to130mg/dl	142	89	pre hypertention	66	1.65	2.72	Normal(18.5-24.9k.g/m2)	Type 1	never	7	Less than 8hr	Moderate risk	Moderate risk	medium support
2.06	moderate distress	above and equal to 52	not married	primary education	6	below 7	Yes	Retinopathy	No	Oral and insulin	20	Severe	157	greater and equal to130mg/dl	138	82	Hypertension	62	1.59	2.53	Normal(18.5-24.9k.g/m2)	Type 2	never	6	Less than 8hr	Lower risk	Lower risk	poor support
3.41	high distress	below 52	not married	secondary education and above	10	8-14	Yes	Diabetic foot ulcer	No	Oral and insulin	12	Moderate	340	greater and equal to130mg/dl	127	80	Hypertension	58	1.63	2.66	Normal(18.5-24.9k.g/m2)	Type 1	never	7	Less than 8hr	Lower risk	Lower risk	medium support
3.12	high distress	below 52	not married	primary education	12	8-14	Yes	Diabetic related Coronary Artery Disease	Yes	Oral and insulin	14	Moderate	127	greater and equal to130mg/dl	110	70	Normal	55	1.64	2.69	Normal(18.5-24.9k.g/m2)	Type 1	never	7	Less than 8hr	Moderate risk	Moderate risk	medium support
2.59	moderate distress	below 52	married	secondary education and above	5	below 7	No	No	No	Oral	13	Moderate	310	greater and equal to130mg/dl	125	80	Hypertension	68	1.7	2.89	Normal(18.5-24.9k.g/m2)	Type 2	never	6	Less than 8hr	Lower risk	Lower risk	poor support
3.71	high distress	above and equal to 52	not married	primary education	11	8-14	Yes	Diabetic foot ulcer	Yes	Oral and insulin	15	Moderate	213	greater and equal to130mg/dl	150	90	pre hypertention	63	1.67	2.79	Normal(18.5-24.9k.g/m2)	Type 2	never	5	Less than 8hr	Lower risk	Lower risk	medium support
3.06	high distress	below 52	married	primary education	5	below 7	Yes	Diabetic foot ulcer	Yes	Oral	22	Severe	130	greater and equal to130mg/dl	144	84	pre hypertention	56	1.6	2.56	Overweight(25-29.9k.g/m2)	Type 2	never	5	Less than 8hr	Lower risk	Lower risk	medium support
3.53	high distress	below 52	married	primary education	8	8-14	No	No	No	Oral	21	Severe	217	greater and equal to130mg/dl	150	88	pre hypertention	64	1.59	2.53	Overweight(25-29.9k.g/m2)	Type 2	never	6	Less than 8hr	Lower risk	Lower risk	poor support
3.24	high distress	above and equal to 52	married	secondary education and above	6	below 7	No	No	Yes	Oral	20	Severe	136	greater and equal to130mg/dl	130	90	Hypertension	80	1.7	2.89	Overweight(25-29.9k.g/m2)	Type 2	never	8	greater than and equal to 8hr	Lower risk	Lower risk	medium support
2.71	moderate distress	above and equal to 52	not married	primary education	10	8-14	Yes	Retinopathy	No	Oral	22	Severe	213	greater and equal to130mg/dl	155	90	pre hypertention	65	1.67	2.79	Normal(18.5-24.9k.g/m2)	Type 2	never	5	Less than 8hr	Lower risk	Lower risk	high support
3.47	high distress	above and equal to 52	married	secondary education and above	6	below 7	No	No	No	Oral	20	Severe	113	120-129/80-89mg/dl	130	80	Hypertension	65	1.77	3.13	Normal(18.5-24.9k.g/m2)	Type 2	never	7	Less than 8hr	Lower risk	Lower risk	poor support
4.06	high distress	below 52	married	secondary education and above	6	below 7	No	No	No	Oral and insulin	16	Moderate	136	greater and equal to130mg/dl	130	90	Hypertension	64	1.67	2.79	Normal(18.5-24.9k.g/m2)	Type 2	never	4	Less than 8hr	Lower risk	Lower risk	medium support
2.71	moderate distress	below 52	not married	secondary education and above	6	below 7	Yes	Retinopathy	No	Oral and insulin	20	Severe	301	70-99mg/dl	130	70	Hypertension	67	1.7	2.89	Normal(18.5-24.9k.g/m2)	Type 2	never	7	Less than 8hr	Moderate risk	Moderate risk	medium support
3.59	high distress	above and equal to 52	married	secondary education and above	3	below 7	No	No	No	Oral	20	Severe	231	greater and equal to130mg/dl	122	69	Normal	64	1.67	2.79	Normal(18.5-24.9k.g/m2)	Type 2	never	8	greater than and equal to 8hr	Lower risk	Lower risk	poor support
3	high distress	below 52	not married	secondary education and above	10	8-14	Yes	Diabetic related Coronary Artery Disease	No	Insulin	20	Severe	300	greater and equal to130mg/dl	127	86	Hypertension	57	1.66	2.76	Normal(18.5-24.9k.g/m2)	Type 1	never	5	Less than 8hr	Lower risk	Lower risk	medium support
2.76	moderate distress	below 52	not married	primary education	5	below 7	No	No	No	Oral	22	Severe	310	greater and equal to130mg/dl	120	82	Normal	61	1.63	2.66	Normal(18.5-24.9k.g/m2)	Type 2	never	7	Less than 8hr	Lower risk	Lower risk	medium support
2.82	moderate distress	below 52	not married	secondary education and above	3	below 7	No	No	No	Oral	21	Severe	210	greater and equal to130mg/dl	120	70	Normal	62	1.61	2.59	Normal(18.5-24.9k.g/m2)	Type 2	never	7	Less than 8hr	Moderate risk	Moderate risk	poor support
2.82	moderate distress	below 52	not married	secondary education and above	5	below 7	No	No	No	Oral	23	Severe	210	greater and equal to130mg/dl	128	70	Hypertension	62	1.61	2.59	Normal(18.5-24.9k.g/m2)	Type 2	never	6	Less than 8hr	Moderate risk	Moderate risk	poor support
2.71	moderate distress	below 52	not married	primary education	5	below 7	No	No	No	Oral	21	Severe	310	70-99mg/dl	127	88	Hypertension	61	1.66	2.76	Normal(18.5-24.9k.g/m2)	Type 2	never	5	Less than 8hr	Lower risk	Lower risk	medium support
3	high distress	below 52	not married	secondary education and above	8	8-14	No	No	No	Insulin	20	Severe	300	greater and equal to130mg/dl	127	87	Hypertension	57	1.66	2.76	Normal(18.5-24.9k.g/m2)	Type 1	never	6	Less than 8hr	Lower risk	Lower risk	medium support
3.82	high distress	above and equal to 52	not married	primary education	3	below 7	No	No	No	Oral	20	Severe	231	greater and equal to130mg/dl	120	70	Normal	65	1.7	2.89	Normal(18.5-24.9k.g/m2)	Type 2	never	7	Less than 8hr	Lower risk	Lower risk	poor support
3.41	high distress	below 52	married	primary education	6	below 7	Yes	Retinopathy	No	Oral and insulin	20	Severe	301	greater and equal to130mg/dl	130	70	Hypertension	67	1.7	2.89	Normal(18.5-24.9k.g/m2)	Type 2	never	9	greater than and equal to 8hr	Moderate risk	Moderate risk	medium support
4.06	high distress	above and equal to 52	married	secondary education and above	6	below 7	No	No	No	Oral and insulin	16	Moderate	136	greater and equal to130mg/dl	131	87	Hypertension	64	1.67	2.79	Normal(18.5-24.9k.g/m2)	Type 2	never	8	greater than and equal to 8hr	Lower risk	Lower risk	medium support
3.47	high distress	above and equal to 52	married	primary education	6	below 7	No	No	No	Oral	20	Severe	113	120-129/80-89mg/dl	130	80	Hypertension	65	1.7	2.89	Normal(18.5-24.9k.g/m2)	Type 2	never	7	Less than 8hr	Lower risk	Lower risk	poor support
2.71	moderate distress	above and equal to 52	not married	primary education	10	8-14	Yes	Diabetic foot ulcer	No	Oral and insulin	22	Severe	213	greater and equal to130mg/dl	154	90	pre hypertention	65	1.67	2.79	Normal(18.5-24.9k.g/m2)	Type 2	never	5	Less than 8hr	Lower risk	Lower risk	high support
3.24	high distress	above and equal to 52	married	secondary education and above	7	below 7	Yes	Retinopathy	No	Oral and insulin	16	Moderate	136	greater and equal to130mg/dl	130	87	Hypertension	80	1.7	2.89	Overweight(25-29.9k.g/m2)	Type 2	never	7	Less than 8hr	Lower risk	Lower risk	medium support
3.53	high distress	below 52	married	primary education	8	8-14	No	No	No	Oral	21	Severe	217	greater and equal to130mg/dl	152	88	pre hypertention	65	1.59	2.53	Overweight(25-29.9k.g/m2)	Type 2	never	9	greater than and equal to 8hr	Lower risk	Lower risk	poor support
3.06	high distress	below 52	married	primary education	5	below 7	Yes	Diabetic foot ulcer	Yes	Oral and insulin	21	Severe	130	greater and equal to130mg/dl	139	86	Hypertension	57	1.6	2.56	Normal(18.5-24.9k.g/m2)	Type 2	never	6	Less than 8hr	Lower risk	Lower risk	medium support
3.71	high distress	above and equal to 52	not married	primary education	11	8-14	Yes	Diabetic foot ulcer	Yes	Oral and insulin	15	Moderate	213	greater and equal to130mg/dl	145	89	pre hypertention	64	1.67	2.79	Normal(18.5-24.9k.g/m2)	Type 2	never	7	Less than 8hr	Lower risk	Lower risk	medium support
2.53	moderate distress	below 52	not married	secondary education and above	4	below 7	No	No	No	Oral	13	Moderate	310	70-99mg/dl	135	80	Hypertension	68	1.7	2.89	Normal(18.5-24.9k.g/m2)	Type 2	never	6	Less than 8hr	Lower risk	Lower risk	poor support
3	high distress	below 52	not married	primary education	12	8-14	Yes	Diabetic related Coronary Artery Disease	No	Oral and insulin	14	Moderate	126	greater and equal to130mg/dl	115	70	Normal	55	1.63	2.66	Normal(18.5-24.9k.g/m2)	Type 1	never	7	Less than 8hr	Moderate risk	Moderate risk	medium support
3.41	high distress	below 52	not married	primary education	10	8-14	No	No	No	Oral and insulin	8	Mild	340	greater and equal to130mg/dl	137	84	Hypertension	58	1.65	2.72	Normal(18.5-24.9k.g/m2)	Type 1	never	7	Less than 8hr	Lower risk	Lower risk	medium support
2.29	moderate distress	above and equal to 52	not married	primary education	4	below 7	No	No	No	Oral	21	Severe	202	70-99mg/dl	146	76	pre hypertention	67	1.63	2.66	Overweight(25-29.9k.g/m2)	Type 2	never	7	Less than 8hr	Lower risk	Lower risk	medium support
3.35	high distress	below 52	married	primary education	8	8-14	Yes	Retinopathy	No	Oral	22	Severe	150	greater and equal to130mg/dl	140	90	pre hypertention	62	1.65	2.72	Normal(18.5-24.9k.g/m2)	Type 1	never	6	Less than 8hr	Lower risk	Lower risk	medium support
4.29	high distress	above and equal to 52	not married	primary education	10	8-14	Yes	Nephropathy	No	Oral	20	Severe	153	120-129/80-89mg/dl	140	82	pre hypertention	61	1.62	2.62	Normal(18.5-24.9k.g/m2)	Type 2	never	6	Less than 8hr	Moderate risk	Lower risk	medium support
4.06	high distress	above and equal to 52	married	primary education	12	8-14	Yes	Diabetic foot ulcer	No	Oral and insulin	20	Severe	170	120-129/80-89mg/dl	145	87	pre hypertention	66	1.65	2.72	Normal(18.5-24.9k.g/m2)	Type 2	never	9	greater than and equal to 8hr	Moderate risk	Moderate risk	medium support
3.76	high distress	below 52	married	primary education	8	8-14	No	No	No	Oral	9	Mild	138	120-129/80-89mg/dl	134	87	Hypertension	68	1.67	2.79	Normal(18.5-24.9k.g/m2)	Type 2	never	7	Less than 8hr	Moderate risk	Moderate risk	medium support
4.06	high distress	below 52	not married	primary education	5	below 7	No	No	No	Oral and insulin	12	Moderate	129	120-129/80-89mg/dl	120	68	Normal	58	1.65	2.72	Normal(18.5-24.9k.g/m2)	Type 1	never	6	Less than 8hr	Lower risk	Lower risk	high support
3.82	high distress	above and equal to 52	married	primary education	6	below 7	No	No	No	Oral	20	Severe	168	120-129/80-89mg/dl	160	90	pre hypertention	69	1.6	2.56	Overweight(25-29.9k.g/m2)	Type 2	never	5	Less than 8hr	Lower risk	Lower risk	medium support
3.59	high distress	below 52	not married	primary education	6	below 7	Yes	Diabetic foot ulcer	No	Oral and insulin	7	Mild	168	greater and equal to130mg/dl	140	70	pre hypertention	58	1.59	2.53	Normal(18.5-24.9k.g/m2)	Type 1	never	7	Less than 8hr	Moderate risk	Moderate risk	medium support
4.18	high distress	below 52	not married	primary education	4	below 7	No	No	No	Oral and insulin	14	Moderate	190	greater and equal to130mg/dl	110	70	Normal	68	1.65	2.72	Normal(18.5-24.9k.g/m2)	Type 1	never	5	Less than 8hr	Higher risk	Higher risk	medium support
4.41	high distress	above and equal to 52	married	primary education	6	below 7	No	No	No	Oral	12	Moderate	160	greater and equal to130mg/dl	130	80	Hypertension	69	1.67	2.79	Normal(18.5-24.9k.g/m2)	Type 2	never	5	Less than 8hr	Higher risk	Higher risk	poor support
2.82	moderate distress	below 52	not married	secondary education and above	2	below 7	No	No	No	Oral and insulin	14	Moderate	185	70-99mg/dl	150	86	pre hypertention	67	1.59	2.53	Overweight(25-29.9k.g/m2)	Type 1	never	6	Less than 8hr	Moderate risk	Moderate risk	poor support
